# Supplementary material for: Haplotype-resolved T2T genome assembly of the pear cultivar ‘Danxiahong’
Source: Sci Data. 2025 Jun 18;12:1024. doi: 10.1038/s41597-025-05380-3 (PMC12177082; doi:10.1038/s41597-025-05380-3)
Supplement: Supplementary file 2 — Supplementary Table S4-S8 [file 41597_2025_5380_MOESM2_ESM.xlsx]

## Sheet: Table S4
Table S4. Functional annotation data of Hap1 in pear cultivar 'Danxiahong'
Gene name	Chromosome	Start	End	InterPro	KEGG	Swissprot	NR	TrEMBL	GO
rna-Psp00001.1	Superscaffold1	6059	8934	-	no KO assigned | (RefSeq) maltose excess protein 1-like, chloroplastic (A)	Maltose excess protein 1, chloroplastic OS=Arabidopsis thaliana OX=3702 GN=MEX1 PE=2 SV=2	hypothetical protein DVH24_022259 [Malus domestica]	Uncharacterized protein OS=Malus baccata OX=106549 GN=C1H46_017801 PE=4 SV=1	GO:0016021|integral component of membrane;GO:0003677|DNA binding;GO:0016987|sigma factor activity;GO:0006352|DNA-templated transcription, initiation
rna-Psp00002.1	Superscaffold1	13297	16159	PF04542;Sigma-70 region 2|PF04539;Sigma-70 region 3|PF04545;Sigma-70, region 4	K03086 RNA polymerase primary sigma factor | (RefSeq) RNA polymerase sigma factor sigA-like (A)	RNA polymerase sigma factor sigA OS=Arabidopsis thaliana OX=3702 GN=SIGA PE=1 SV=1	RNA polymerase sigma factor sigA-like isoform X2 [Malus domestica]	RNA polymerase sigma factor sigA-like OS=Pyrus ussuriensis x Pyrus communis OX=2448454 GN=D8674_040095 PE=3 SV=1	GO:0003677|DNA binding;GO:0016987|sigma factor activity;GO:0006352|DNA-templated transcription, initiation;GO:0016021|integral component of membrane
rna-Psp00003.1	Superscaffold1	18031	19070	PF13456;Reverse transcriptase-like	no KO assigned | (RefSeq) uncharacterized protein LOC108866046 (A)	-	hypothetical protein D8674_005646 [Pyrus ussuriensis x Pyrus communis]	Uncharacterized protein OS=Pyrus ussuriensis x Pyrus communis OX=2448454 GN=D8674_008745 PE=4 SV=1	GO:0003676|nucleic acid binding;GO:0004523|RNA-DNA hybrid ribonuclease activity
rna-Psp00004.1	Superscaffold1	20536	29089	PF00069;Protein kinase domain	K18670 dual specificity protein kinase YAK1 [EC:2.7.12.1] | (RefSeq) serine/threonine-protein kinase minibrain-like isoform X1 (A)	Dual specificity protein kinase YAK1 homolog OS=Arabidopsis thaliana OX=3702 GN=YAK1 PE=1 SV=1	PREDICTED: uncharacterized protein LOC103951473 isoform X3 [Pyrus x bretschneideri]	Protein kinase domain-containing protein OS=Malus domestica OX=3750 GN=DVH24_022260 PE=4 SV=1	GO:0005524|ATP binding;GO:0004672|protein kinase activity
rna-Psp00005.1	Superscaffold1	32570	33682	PF05970;PIF1-like helicase	K15255 ATP-dependent DNA helicase PIF1 [EC:3.6.4.12] | (RefSeq) uncharacterized protein LOC103940531 (A)	-	ATP-dependent DNA helicase PIF1-like [Rosa chinensis]	ATP-dependent DNA helicase OS=Pyrus ussuriensis x Pyrus communis OX=2448454 GN=D8674_043012 PE=3 SV=1	-
rna-Psp00006.1	Superscaffold1	47475	51139	PF15249;Conserved region of unknown function on GLTSCR protein	no KO assigned | (RefSeq) mastermind-like protein 2 (A)	-	probable basic-leucine zipper transcription factor Q [Prunus avium]	GLTSCR1 domain-containing protein OS=Malus domestica OX=3750 GN=DVH24_022261 PE=4 SV=1	-
rna-Psp00007.1	Superscaffold1	51347	64089	PF18137;Origin recognition complex winged helix C-terminal|PF07034;Origin recognition complex (ORC) subunit 3 N-terminus	no KO assigned | (RefSeq) uncharacterized protein LOC103940522 isoform X1 (A)	Origin of replication complex subunit 3 OS=Arabidopsis thaliana OX=3702 GN=ORC3 PE=1 SV=1	PREDICTED: uncharacterized protein LOC103951471 isoform X2 [Pyrus x bretschneideri]	ORC_WH_C domain-containing protein OS=Malus domestica OX=3750 GN=DVH24_015987 PE=3 SV=1	GO:0003677|DNA binding;GO:0006260|DNA replication;GO:0005664|nuclear origin of replication recognition complex
rna-Psp00008.1	Superscaffold1	79442	88670	-	no KO assigned | (RefSeq) uncharacterized protein LOC103940526 isoform X1 (A)	-	uncharacterized protein LOC103445016 isoform X3 [Malus domestica]	PHD domain-containing protein OS=Pyrus ussuriensis x Pyrus communis OX=2448454 GN=D8674_001846 PE=4 SV=1	GO:0046872|metal ion binding
rna-Psp00008.2	Superscaffold1	79590	88629	-	no KO assigned | (RefSeq) uncharacterized protein LOC103940526 isoform X1 (A)	-	uncharacterized protein LOC103445016 isoform X1 [Malus domestica]	PHD domain-containing protein OS=Pyrus ussuriensis x Pyrus communis OX=2448454 GN=D8674_001846 PE=4 SV=1	GO:0046872|metal ion binding
rna-Psp00008.3	Superscaffold1	79590	88638	-	no KO assigned | (RefSeq) uncharacterized protein LOC103940526 isoform X1 (A)	-	uncharacterized protein LOC103445016 isoform X1 [Malus domestica]	PHD domain-containing protein OS=Pyrus ussuriensis x Pyrus communis OX=2448454 GN=D8674_001846 PE=4 SV=1	GO:0046872|metal ion binding
rna-Psp00008.4	Superscaffold1	79590	88655	-	no KO assigned | (RefSeq) uncharacterized protein LOC103940526 isoform X1 (A)	-	uncharacterized protein LOC103445016 isoform X3 [Malus domestica]	PHD domain-containing protein OS=Pyrus ussuriensis x Pyrus communis OX=2448454 GN=D8674_001846 PE=4 SV=1	GO:0046872|metal ion binding
rna-Psp00009.1	Superscaffold1	89372	92346	-	no KO assigned | (RefSeq) uncharacterized protein LOC103940529 isoform X1 (A)	-	hypothetical protein D8674_040101 [Pyrus ussuriensis x Pyrus communis]	Uncharacterized protein OS=Pyrus ussuriensis x Pyrus communis OX=2448454 GN=D8674_001845 PE=4 SV=1	GO:0016021|integral component of membrane
rna-Psp00010.1	Superscaffold1	92969	96599	PF08240;Alcohol dehydrogenase GroES-like domain|PF00107;Zinc-binding dehydrogenase	K00121 S-(hydroxymethyl)glutathione dehydrogenase / alcohol dehydrogenase [EC:1.1.1.284 1.1.1.1] | (RefSeq) alcohol dehydrogenase-like 1 (A)	8-hydroxygeraniol oxidoreductase OS=Catharanthus roseus OX=4058 GN=8HGO PE=1 SV=1	PREDICTED: alcohol dehydrogenase-like 1 [Prunus mume]	Alcohol dehydrogenase-like 1 OS=Pyrus ussuriensis x Pyrus communis OX=2448454 GN=D8674_001844 PE=3 SV=1	GO:0016491|oxidoreductase activity;GO:0008270|zinc ion binding
rna-Psp00011.1	Superscaffold1	105686	109479	PF03224;V-ATPase subunit H|PF11698;V-ATPase subunit H	K02144 V-type H+-transporting ATPase subunit H | (RefSeq) V-type proton ATPase subunit H-like (A)	V-type proton ATPase subunit H OS=Arabidopsis thaliana OX=3702 GN=VHA-H PE=1 SV=1	V-type proton ATPase subunit H [Prunus persica]	V-type proton ATPase subunit H OS=Malus baccata OX=106549 GN=C1H46_033837 PE=3 SV=1	GO:0046961|proton-transporting ATPase activity, rotational mechanism;GO:0000221|vacuolar proton-transporting V-type ATPase, V1 domain
rna-Psp00011.2	Superscaffold1	105697	109537	PF03224;V-ATPase subunit H|PF11698;V-ATPase subunit H	K02144 V-type H+-transporting ATPase subunit H | (RefSeq) V-type proton ATPase subunit H-like (A)	V-type proton ATPase subunit H OS=Arabidopsis thaliana OX=3702 GN=VHA-H PE=1 SV=1	V-type proton ATPase subunit H [Prunus persica]	V-type proton ATPase subunit H OS=Malus baccata OX=106549 GN=C1H46_033837 PE=3 SV=1	GO:0046961|proton-transporting ATPase activity, rotational mechanism;GO:0000221|vacuolar proton-transporting V-type ATPase, V1 domain
rna-Psp00011.3	Superscaffold1	105724	109479	PF03224;V-ATPase subunit H|PF11698;V-ATPase subunit H	K02144 V-type H+-transporting ATPase subunit H | (RefSeq) V-type proton ATPase subunit H-like (A)	V-type proton ATPase subunit H OS=Arabidopsis thaliana OX=3702 GN=VHA-H PE=1 SV=1	V-type proton ATPase subunit H [Prunus persica]	V-type proton ATPase subunit H OS=Malus baccata OX=106549 GN=C1H46_033837 PE=3 SV=1	GO:0046961|proton-transporting ATPase activity, rotational mechanism;GO:0000221|vacuolar proton-transporting V-type ATPase, V1 domain
rna-Psp00012.1	Superscaffold1	112722	113291	-	K10523 speckle-type POZ protein | (RefSeq) BTB/POZ and MATH domain-containing protein 2-like (A)	BTB/POZ and MATH domain-containing protein 1 OS=Arabidopsis thaliana OX=3702 GN=BPM1 PE=1 SV=1	BTB/POZ and MATH domain-containing protein 2-like [Malus domestica]	Uncharacterized protein OS=Malus domestica OX=3750 GN=DVH24_003393 PE=4 SV=1	GO:0019843|rRNA binding;GO:0003735|structural constituent of ribosome;GO:0006412|translation;GO:0005840|ribosome
rna-Psp00013.1	Superscaffold1	114407	115217	-	no KO assigned | (RefSeq) uncharacterized protein LOC114825968 (A)	-	PREDICTED: uncharacterized protein LOC100254491 [Vitis vinifera]	Uncharacterized protein OS=Malus baccata OX=106549 GN=C1H46_033840 PE=4 SV=1	-
rna-Psp00014.1	Superscaffold1	119150	122841	PF05701;Weak chloroplast movement under blue light	no KO assigned | (RefSeq) LOW QUALITY PROTEIN: WEB family protein At3g02930, chloroplastic (A)	WEB family protein At3g02930, chloroplastic OS=Arabidopsis thaliana OX=3702 GN=At3g02930 PE=3 SV=1	WEB family protein At3g02930, chloroplastic-like [Prunus dulcis]	Uncharacterized protein OS=Malus baccata OX=106549 GN=C1H46_033838 PE=3 SV=1	-
rna-Psp00015.1	Superscaffold1	125751	126682	-	no KO assigned | (RefSeq) uncharacterized protein LOC103406617 (A)	-	uncharacterized protein Pyn_25364 [Prunus yedoensis var. nudiflora]	Uncharacterized protein OS=Malus domestica OX=3750 GN=DVH24_022271 PE=4 SV=1	-
rna-Psp00016.1	Superscaffold1	130631	134292	PF05701;Weak chloroplast movement under blue light	no KO assigned | (RefSeq) LOW QUALITY PROTEIN: WEB family protein At3g02930, chloroplastic (A)	WEB family protein At3g02930, chloroplastic OS=Arabidopsis thaliana OX=3702 GN=At3g02930 PE=3 SV=1	WEB family protein At3g02930, chloroplastic-like [Prunus dulcis]	WEB family protein OS=Pyrus ussuriensis x Pyrus communis OX=2448454 GN=D8674_001842 PE=3 SV=1	-
rna-Psp00017.1	Superscaffold1	136602	139718	PF00385;Chromo (CHRromatin Organisation MOdifier) domain	no KO assigned | (RefSeq) uncharacterized protein LOC108866738 (A)	-	uncharacterized protein LOC114826263 [Malus domestica]	Uncharacterized protein OS=Prunus dulcis OX=3755 GN=Prudu_743S000200 PE=4 SV=1	-
rna-Psp00018.1	Superscaffold1	143290	145703	-	no KO assigned | (RefSeq) uncharacterized protein LOC103444962 isoform X1 (A)	-	uncharacterized protein LOC110758606 [Prunus avium]	Uncharacterized protein OS=Malus baccata OX=106549 GN=C1H46_033842 PE=4 SV=1	-
rna-Psp00019.1	Superscaffold1	145990	148543	PF13460;NAD(P)H-binding	no KO assigned | (RefSeq) cinnamoyl-CoA reductase-like SNL6 isoform X1 (A)	Cinnamoyl-CoA reductase-like SNL6 OS=Oryza sativa subsp. japonica OX=39947 GN=SNL6 PE=3 SV=1	hypothetical protein DVH24_025067 [Malus domestica]	Tetraketide alpha-pyrone reductase 1-like OS=Pyrus ussuriensis x Pyrus communis OX=2448454 GN=D8674_001839 PE=4 SV=1	GO:0003854|3-beta-hydroxy-delta5-steroid dehydrogenase activity;GO:0006694|steroid biosynthetic process;GO:0005524|ATP binding;GO:0004612|phosphoenolpyruvate carboxykinase (ATP) activity;GO:0006094|gluconeogenesis
rna-Psp00019.2	Superscaffold1	145990	148543	PF13460;NAD(P)H-binding	no KO assigned | (RefSeq) cinnamoyl-CoA reductase-like SNL6 isoform X1 (A)	Cinnamoyl-CoA reductase-like SNL6 OS=Oryza sativa subsp. japonica OX=39947 GN=SNL6 PE=3 SV=1	hypothetical protein DVH24_025067 [Malus domestica]	Tetraketide alpha-pyrone reductase 1-like OS=Pyrus ussuriensis x Pyrus communis OX=2448454 GN=D8674_001839 PE=4 SV=1	GO:0003854|3-beta-hydroxy-delta5-steroid dehydrogenase activity;GO:0006694|steroid biosynthetic process;GO:0005524|ATP binding;GO:0004612|phosphoenolpyruvate carboxykinase (ATP) activity;GO:0006094|gluconeogenesis
rna-Psp00019.3	Superscaffold1	145990	148543	-	no KO assigned | (RefSeq) cinnamoyl-CoA reductase-like SNL6 isoform X1 (A)	Cinnamoyl-CoA reductase-like SNL6 OS=Oryza sativa subsp. japonica OX=39947 GN=SNL6 PE=3 SV=1	hypothetical protein DVH24_025067 [Malus domestica]	Tetraketide alpha-pyrone reductase 1-like OS=Pyrus ussuriensis x Pyrus communis OX=2448454 GN=D8674_001839 PE=4 SV=1	GO:0003854|3-beta-hydroxy-delta5-steroid dehydrogenase activity;GO:0006694|steroid biosynthetic process;GO:0005524|ATP binding;GO:0004612|phosphoenolpyruvate carboxykinase (ATP) activity;GO:0006094|gluconeogenesis
rna-Psp00019.4	Superscaffold1	145990	148543	-	no KO assigned | (RefSeq) cinnamoyl-CoA reductase-like SNL6 isoform X1 (A)	Cinnamoyl-CoA reductase-like SNL6 OS=Oryza sativa subsp. japonica OX=39947 GN=SNL6 PE=3 SV=1	PREDICTED: cinnamoyl-CoA reductase-like SNL6 isoform X1 [Pyrus x bretschneideri]	Tetraketide alpha-pyrone reductase 1-like OS=Pyrus ussuriensis x Pyrus communis OX=2448454 GN=D8674_001839 PE=4 SV=1	GO:0003854|3-beta-hydroxy-delta5-steroid dehydrogenase activity;GO:0006694|steroid biosynthetic process
rna-Psp00020.1	Superscaffold1	149445	153699	PF03101;FAR1 DNA-binding domain|PF10551;MULE transposase domain|PF04434;SWIM zinc finger	no KO assigned | (RefSeq) protein FAR1-RELATED SEQUENCE 4-like isoform X1 (A)	Protein FAR1-RELATED SEQUENCE 4 OS=Arabidopsis thaliana OX=3702 GN=FRS4 PE=2 SV=2	protein FAR1-RELATED SEQUENCE 4 [Prunus avium]	Protein FAR1-RELATED SEQUENCE OS=Pyrus ussuriensis x Pyrus communis OX=2448454 GN=D8674_001838 PE=3 SV=1	GO:0008270|zinc ion binding;GO:0006355|regulation of transcription, DNA-templated;GO:0005634|nucleus
rna-Psp00020.2	Superscaffold1	149448	153699	PF03101;FAR1 DNA-binding domain|PF10551;MULE transposase domain|PF04434;SWIM zinc finger	no KO assigned | (RefSeq) protein FAR1-RELATED SEQUENCE 4-like isoform X1 (A)	Protein FAR1-RELATED SEQUENCE 4 OS=Arabidopsis thaliana OX=3702 GN=FRS4 PE=2 SV=2	protein FAR1-RELATED SEQUENCE 4 [Prunus avium]	Protein FAR1-RELATED SEQUENCE OS=Pyrus ussuriensis x Pyrus communis OX=2448454 GN=D8674_001838 PE=3 SV=1	GO:0008270|zinc ion binding;GO:0006355|regulation of transcription, DNA-templated;GO:0005634|nucleus
rna-Psp00020.3	Superscaffold1	149448	153699	PF03101;FAR1 DNA-binding domain|PF10551;MULE transposase domain|PF04434;SWIM zinc finger	no KO assigned | (RefSeq) protein FAR1-RELATED SEQUENCE 4-like isoform X1 (A)	Protein FAR1-RELATED SEQUENCE 4 OS=Arabidopsis thaliana OX=3702 GN=FRS4 PE=2 SV=2	protein FAR1-RELATED SEQUENCE 4 [Prunus avium]	Protein FAR1-RELATED SEQUENCE OS=Pyrus ussuriensis x Pyrus communis OX=2448454 GN=D8674_001838 PE=3 SV=1	GO:0008270|zinc ion binding;GO:0006355|regulation of transcription, DNA-templated;GO:0005634|nucleus
rna-Psp00021.1	Superscaffold1	153914	155435	PF05770;Inositol 1,3,4-trisphosphate 5/6-kinase ATP-grasp domain|PF17927;Inositol 1,3,4-trisphosphate 5/6-kinase pre-ATP-grasp domain	K00913 inositol-1,3,4-trisphosphate 5/6-kinase / inositol-tetrakisphosphate 1-kinase [EC:2.7.1.159 2.7.1.134] | (RefSeq) inositol-tetrakisphosphate 1-kinase 1-like (A)	Inositol-tetrakisphosphate 1-kinase 1 OS=Arabidopsis thaliana OX=3702 GN=ITPK1 PE=1 SV=1	unnamed protein product [Prunus armeniaca]	Inositol-tetrakisphosphate 1-kinase OS=Pyrus ussuriensis x Pyrus communis OX=2448454 GN=D8674_001837 PE=3 SV=1	GO:0005524|ATP binding;GO:0047325|inositol tetrakisphosphate 1-kinase activity;GO:0052726|inositol-1,3,4-trisphosphate 5-kinase activity;GO:0052725|inositol-1,3,4-trisphosphate 6-kinase activity;GO:0000287|magnesium ion binding;GO:0032957|inositol trisphosphate metabolic process
rna-Psp00022.1	Superscaffold1	157213	160855	-	K09422 transcription factor MYB, plant | (RefSeq) protein ODORANT1-like (A)	-	hypothetical protein PRUPE_2G327700 [Prunus persica]	Protein ODORANT1-like OS=Pyrus ussuriensis x Pyrus communis OX=2448454 GN=D8674_001836 PE=4 SV=1	GO:0005634|nucleus
rna-Psp00023.1	Superscaffold1	169217	170997	PF04674;Phosphate-induced protein 1 conserved region	no KO assigned | (RefSeq) protein EXORDIUM-like 1 (A)	Protein EXORDIUM-like 1 OS=Arabidopsis thaliana OX=3702 GN=EXL1 PE=2 SV=1	protein EXORDIUM-like 1 [Prunus avium]	Uncharacterized protein OS=Pyrus ussuriensis x Pyrus communis OX=2448454 GN=D8674_001835 PE=4 SV=1	GO:0005615|extracellular space;GO:0008080|N-acetyltransferase activity
rna-Psp00024.1	Superscaffold1	171728	175213	PF00583;Acetyltransferase (GNAT) family	K22767 histone acetyltransferase MCC1 [EC:2.3.1.48] | (RefSeq) histone acetyltransferase MCC1 (A)	Histone acetyltransferase MCC1 OS=Arabidopsis thaliana OX=3702 GN=MCC1 PE=2 SV=1	PREDICTED: histone acetyltransferase MCC1 [Prunus mume]	Histone acetyltransferase MCC1 OS=Pyrus ussuriensis x Pyrus communis OX=2448454 GN=D8674_001834 PE=4 SV=1	GO:0008080|N-acetyltransferase activity;GO:0005615|extracellular space
rna-Psp00024.2	Superscaffold1	171728	175213	PF00583;Acetyltransferase (GNAT) family	K22767 histone acetyltransferase MCC1 [EC:2.3.1.48] | (RefSeq) histone acetyltransferase MCC1 (A)	Histone acetyltransferase MCC1 OS=Arabidopsis thaliana OX=3702 GN=MCC1 PE=2 SV=1	PREDICTED: histone acetyltransferase MCC1 [Prunus mume]	Histone acetyltransferase MCC1 OS=Pyrus ussuriensis x Pyrus communis OX=2448454 GN=D8674_001834 PE=4 SV=1	GO:0008080|N-acetyltransferase activity;GO:0005615|extracellular space
rna-Psp00024.3	Superscaffold1	171728	175213	PF00583;Acetyltransferase (GNAT) family	K22767 histone acetyltransferase MCC1 [EC:2.3.1.48] | (RefSeq) histone acetyltransferase MCC1 (A)	Histone acetyltransferase MCC1 OS=Arabidopsis thaliana OX=3702 GN=MCC1 PE=2 SV=1	PREDICTED: histone acetyltransferase MCC1 [Prunus mume]	Histone acetyltransferase MCC1 OS=Pyrus ussuriensis x Pyrus communis OX=2448454 GN=D8674_001834 PE=4 SV=1	GO:0008080|N-acetyltransferase activity;GO:0005615|extracellular space
rna-Psp00024.4	Superscaffold1	171728	175213	PF00583;Acetyltransferase (GNAT) family	K22767 histone acetyltransferase MCC1 [EC:2.3.1.48] | (RefSeq) histone acetyltransferase MCC1 (A)	Histone acetyltransferase MCC1 OS=Arabidopsis thaliana OX=3702 GN=MCC1 PE=2 SV=1	histone acetyltransferase MCC1 [Prunus persica]	Histone acetyltransferase MCC1 OS=Pyrus ussuriensis x Pyrus communis OX=2448454 GN=D8674_001834 PE=4 SV=1	GO:0008080|N-acetyltransferase activity;GO:0004402|histone acetyltransferase activity;GO:0004596|peptide alpha-N-acetyltransferase activity;GO:0043966|histone H3 acetylation;GO:0043967|histone H4 acetylation;GO:0017196|N-terminal peptidyl-methionine acetylation;GO:0000139|Golgi membrane
rna-Psp00024.5	Superscaffold1	171728	175213	-	K22767 histone acetyltransferase MCC1 [EC:2.3.1.48] | (RefSeq) histone acetyltransferase MCC1 (A)	Histone acetyltransferase MCC1 OS=Arabidopsis thaliana OX=3702 GN=MCC1 PE=2 SV=1	histone acetyltransferase MCC1 [Prunus persica]	Histone acetyltransferase MCC1 OS=Pyrus ussuriensis x Pyrus communis OX=2448454 GN=D8674_001834 PE=4 SV=1	GO:0008080|N-acetyltransferase activity;GO:0004402|histone acetyltransferase activity;GO:0004596|peptide alpha-N-acetyltransferase activity;GO:0043966|histone H3 acetylation;GO:0043967|histone H4 acetylation;GO:0017196|N-terminal peptidyl-methionine acetylation;GO:0000139|Golgi membrane
rna-Psp00025.1	Superscaffold1	175483	178220	PF14523;Syntaxin-like protein|PF05739;SNARE domain	no KO assigned | (RefSeq) syntaxin-22-like (A)	Syntaxin-21 OS=Arabidopsis thaliana OX=3702 GN=SYP21 PE=1 SV=1	syntaxin-22 isoform X2 [Prunus avium]	Syntaxin-22-like OS=Pyrus ussuriensis x Pyrus communis OX=2448454 GN=D8674_001833 PE=3 SV=1	GO:0005484|SNAP receptor activity;GO:0006886|intracellular protein transport;GO:0016192|vesicle-mediated transport;GO:0016021|integral component of membrane;GO:0045324|late endosome to vacuole transport;GO:0006623|protein targeting to vacuole;GO:0005770|late endosome;GO:0030140|trans-Golgi network transport vesicle;GO:0008080|N-acetyltransferase activity
rna-Psp00026.1	Superscaffold1	186089	189504	PF03127;GAT domain|PF00790;VHS domain	no KO assigned | (RefSeq) TOM1-like protein 2 (A)	TOM1-like protein 1 OS=Arabidopsis thaliana OX=3702 GN=TOL1 PE=1 SV=1	TOM1-like protein 1 [Prunus dulcis]	Uncharacterized protein OS=Malus baccata OX=106549 GN=C1H46_033851 PE=3 SV=1	GO:0006886|intracellular protein transport
rna-Psp00026.2	Superscaffold1	186089	189504	PF03127;GAT domain|PF00790;VHS domain	no KO assigned | (RefSeq) TOM1-like protein 2 (A)	TOM1-like protein 1 OS=Arabidopsis thaliana OX=3702 GN=TOL1 PE=1 SV=1	TOM1-like protein 1 [Prunus dulcis]	Uncharacterized protein OS=Malus baccata OX=106549 GN=C1H46_033851 PE=3 SV=1	GO:0006886|intracellular protein transport
rna-Psp00027.1	Superscaffold1	189837	192822	PF03016;Exostosin family	no KO assigned | (RefSeq) probable arabinosyltransferase ARAD1 (A)	Probable arabinosyltransferase ARAD1 OS=Arabidopsis thaliana OX=3702 GN=ARAD1 PE=1 SV=1	probable arabinosyltransferase ARAD1 [Prunus avium]	Arabinosyltransferase ARAD1 OS=Pyrus ussuriensis x Pyrus communis OX=2448454 GN=D8674_001830 PE=3 SV=1	GO:0016757|glycosyltransferase activity;GO:0006486|protein glycosylation;GO:0000139|Golgi membrane
rna-Psp00028.1	Superscaffold1	196525	201871	PF14570;RING/Ubox like zinc-binding domain|PF03552;Cellulose synthase	K20924 cellulose synthase-like protein [EC:2.4.1.-] | (RefSeq) cellulose synthase-like protein D3 (A)	Cellulose synthase-like protein D3 OS=Arabidopsis thaliana OX=3702 GN=CSLD3 PE=1 SV=1	cellulose synthase-like protein D3 [Prunus avium]	Cellulose synthase-like protein D3 OS=Pyrus ussuriensis x Pyrus communis OX=2448454 GN=D8674_001829 PE=4 SV=1	GO:0016760|cellulose synthase (UDP-forming) activity;GO:0030244|cellulose biosynthetic process;GO:0016021|integral component of membrane;GO:0051753|mannan synthase activity;GO:0009833|plant-type primary cell wall biogenesis;GO:0005886|plasma membrane;GO:0005802|trans-Golgi network
rna-Psp00029.1	Superscaffold1	200359	207849	PF08625;Utp13 specific WD40 associated domain|PF00400;WD domain, G-beta repeat|PF00400;WD domain, G-beta repeat|PF00400;WD domain, G-beta repeat|PF00400;WD domain, G-beta repeat|PF00400;WD domain, G-beta repeat|PF00400;WD domain, G-beta repeat|PF00400;WD domain, G-beta repeat|PF00400;WD domain, G-beta repeat|PF00400;WD domain, G-beta repeat|PF00400;WD domain, G-beta repeat	K14555 U3 small nucleolar RNA-associated protein 13 | (RefSeq) transducin beta-like protein 3 (A)	Guanine nucleotide-binding protein subunit beta-like protein B OS=Oryza sativa subsp. japonica OX=39947 GN=RACK1B PE=1 SV=1	transducin beta-like protein 3 [Prunus persica]	Transducin beta-like protein 3 OS=Pyrus ussuriensis x Pyrus communis OX=2448454 GN=D8674_001828 PE=4 SV=1	GO:0006364|rRNA processing;GO:0005730|nucleolus;GO:0032040|small-subunit processome;GO:0034511|U3 snoRNA binding;GO:0000480|endonucleolytic cleavage in 5'-ETS of tricistronic rRNA transcript (SSU-rRNA, 5.8S rRNA, LSU-rRNA);GO:0000472|endonucleolytic cleavage to generate mature 5'-end of SSU-rRNA from (SSU-rRNA, 5.8S rRNA, LSU-rRNA);GO:0030686|90S preribosome
rna-Psp00030.1	Superscaffold1	208632	213114	PF13193;AMP-binding enzyme C-terminal domain|PF00501;AMP-binding enzyme	K01904 4-coumarate--CoA ligase [EC:6.2.1.12] | (RefSeq) 4-coumarate--CoA ligase 2-like (A)	4-coumarate--CoA ligase 2 OS=Glycine max OX=3847 PE=2 SV=2	4-coumarate: CoA ligase [Malus hybrid cultivar]	4-coumarate--CoA ligase 2-like OS=Pyrus ussuriensis x Pyrus communis OX=2448454 GN=D8674_001827 PE=4 SV=1	GO:0016874|ligase activity
rna-Psp00031.1	Superscaffold1	214701	218791	PF12037;Domain of unknown function (DUF3523)|PF00004;ATPase family associated with various cellular activities (AAA)	K17681 ATPase family AAA domain-containing protein 3A/B | (RefSeq) ATPase family AAA domain-containing protein 3-B-like (A)	26S proteasome regulatory subunit 6A homolog OS=Solanum lycopersicum OX=4081 GN=TBP1 PE=2 SV=1	ATPase family AAA domain-containing protein 3-like [Pyrus ussuriensis x Pyrus communis]	ATPase family AAA domain-containing protein 3-B-like OS=Pyrus ussuriensis x Pyrus communis OX=2448454 GN=D8674_001826 PE=4 SV=1	GO:0005524|ATP binding;GO:0016887|ATP hydrolysis activity;GO:0007005|mitochondrion organization;GO:0005739|mitochondrion
rna-Psp00032.1	Superscaffold1	219053	220761	PF10276;Zinc-finger domain	K03939 NADH dehydrogenase (ubiquinone) Fe-S protein 6 | (RefSeq) NADH dehydrogenase [ubiquinone] iron-sulfur protein 6, mitochondrial (A)	NADH dehydrogenase [ubiquinone] iron-sulfur protein 6, mitochondrial OS=Arabidopsis thaliana OX=3702 GN=At3g03070 PE=1 SV=1	PREDICTED: NADH dehydrogenase [ubiquinone] iron-sulfur protein 6, mitochondrial [Fragaria vesca subsp. vesca]	NADH dehydrogenase [ubiquinone] iron-sulfur protein 6 OS=Pyrus ussuriensis x Pyrus communis OX=2448454 GN=D8674_001825 PE=4 SV=1	-
rna-Psp00033.1	Superscaffold1	260404	265915	PF13041;PPR repeat family|PF13041;PPR repeat family|PF01535;PPR repeat|PF01535;PPR repeat|PF01535;PPR repeat|PF01535;PPR repeat|PF17177;Pentacotripeptide-repeat region of PRORP	no KO assigned | (RefSeq) pentatricopeptide repeat-containing protein At5g27270 (A)	Pentatricopeptide repeat-containing protein At5g27270 OS=Arabidopsis thaliana OX=3702 GN=EMB976 PE=2 SV=2	pentatricopeptide repeat-containing protein At5g27270 [Prunus dulcis]	Pentatricopeptide repeat-containing protein OS=Pyrus ussuriensis x Pyrus communis OX=2448454 GN=D8674_001823 PE=3 SV=1	GO:0003677|DNA binding;GO:0007049|cell cycle;GO:0006355|regulation of transcription, DNA-templated;GO:0005634|nucleus;GO:0005667|transcription regulator complex
rna-Psp00033.2	Superscaffold1	260404	265915	PF17177;Pentacotripeptide-repeat region of PRORP|PF13812;Pentatricopeptide repeat domain|PF13041;PPR repeat family|PF13041;PPR repeat family|PF01535;PPR repeat|PF01535;PPR repeat|PF01535;PPR repeat|PF01535;PPR repeat|PF01535;PPR repeat|PF01535;PPR repeat|PF01535;PPR repeat	no KO assigned | (RefSeq) pentatricopeptide repeat-containing protein At5g27270 (A)	Pentatricopeptide repeat-containing protein At5g27270 OS=Arabidopsis thaliana OX=3702 GN=EMB976 PE=2 SV=2	pentatricopeptide repeat-containing protein At5g27270 [Prunus dulcis]	Pentatricopeptide repeat-containing protein OS=Pyrus ussuriensis x Pyrus communis OX=2448454 GN=D8674_001823 PE=3 SV=1	GO:0003677|DNA binding;GO:0007049|cell cycle;GO:0006355|regulation of transcription, DNA-templated;GO:0005634|nucleus;GO:0005667|transcription regulator complex
rna-Psp00034.1	Superscaffold1	266947	277408	PF08781;Transcription factor DP|PF00083;Sugar (and other) transporter|PF02319;E2F/DP family winged-helix DNA-binding domain	no KO assigned | (RefSeq) D-xylose-proton symporter-like 2 (A)	D-xylose-proton symporter-like 2 OS=Arabidopsis thaliana OX=3702 GN=At5g17010 PE=1 SV=1	unnamed protein product [Prunus armeniaca]	D-xylose-proton symporter-like 2 OS=Pyrus ussuriensis x Pyrus communis OX=2448454 GN=D8674_032404 PE=3 SV=1	GO:0022857|transmembrane transporter activity;GO:0032981|mitochondrial respiratory chain complex I assembly;GO:0016021|integral component of membrane
rna-Psp00035.1	Superscaffold1	279001	281429	PF05071;NADH ubiquinone oxidoreductase subunit NDUFA12	K11352 NADH dehydrogenase (ubiquinone) 1 alpha subcomplex subunit 12 | (RefSeq) probable NADH dehydrogenase [ubiquinone] 1 alpha subcomplex subunit 12 (A)	Probable NADH dehydrogenase [ubiquinone] 1 alpha subcomplex subunit 12 OS=Arabidopsis thaliana OX=3702 GN=At3g03100 PE=1 SV=1	unnamed protein product [Prunus armeniaca]	NADH dehydrogenase [ubiquinone] 1 alpha subcomplex subunit 12 OS=Pyrus ussuriensis x Pyrus communis OX=2448454 GN=D8674_001819 PE=3 SV=1	GO:0032981|mitochondrial respiratory chain complex I assembly;GO:0005743|mitochondrial inner membrane;GO:0070469|respirasome;GO:0006979|response to oxidative stress;GO:0005747|mitochondrial respiratory chain complex I
rna-Psp00035.2	Superscaffold1	279001	281429	PF05071;NADH ubiquinone oxidoreductase subunit NDUFA12	K11352 NADH dehydrogenase (ubiquinone) 1 alpha subcomplex subunit 12 | (RefSeq) probable NADH dehydrogenase [ubiquinone] 1 alpha subcomplex subunit 12 (A)	Probable NADH dehydrogenase [ubiquinone] 1 alpha subcomplex subunit 12 OS=Arabidopsis thaliana OX=3702 GN=At3g03100 PE=1 SV=1	PREDICTED: probable NADH dehydrogenase [ubiquinone] 1 alpha subcomplex subunit 12 [Prunus mume]	NADH dehydrogenase [ubiquinone] 1 alpha subcomplex subunit 12 OS=Pyrus ussuriensis x Pyrus communis OX=2448454 GN=D8674_001819 PE=3 SV=1	GO:0032981|mitochondrial respiratory chain complex I assembly;GO:0005743|mitochondrial inner membrane;GO:0070469|respirasome;GO:0006979|response to oxidative stress;GO:0005747|mitochondrial respiratory chain complex I
rna-Psp00035.3	Superscaffold1	279001	281434	PF05071;NADH ubiquinone oxidoreductase subunit NDUFA12	K11352 NADH dehydrogenase (ubiquinone) 1 alpha subcomplex subunit 12 | (RefSeq) probable NADH dehydrogenase [ubiquinone] 1 alpha subcomplex subunit 12 (A)	Probable NADH dehydrogenase [ubiquinone] 1 alpha subcomplex subunit 12 OS=Arabidopsis thaliana OX=3702 GN=At3g03100 PE=1 SV=1	PREDICTED: probable NADH dehydrogenase [ubiquinone] 1 alpha subcomplex subunit 12 [Prunus mume]	NADH dehydrogenase [ubiquinone] 1 alpha subcomplex subunit 12 OS=Pyrus ussuriensis x Pyrus communis OX=2448454 GN=D8674_001819 PE=3 SV=1	GO:0032981|mitochondrial respiratory chain complex I assembly;GO:0005743|mitochondrial inner membrane;GO:0070469|respirasome;GO:0006979|response to oxidative stress;GO:0005747|mitochondrial respiratory chain complex I
rna-Psp00036.1	Superscaffold1	281619	285248	PF13639;Ring finger domain	K10601 E3 ubiquitin-protein ligase synoviolin [EC:2.3.2.27] | (RefSeq) ERAD-associated E3 ubiquitin-protein ligase HRD1B-like (A)	ERAD-associated E3 ubiquitin-protein ligase HRD1A OS=Arabidopsis thaliana OX=3702 GN=HRD1A PE=2 SV=1	PREDICTED: ERAD-associated E3 ubiquitin-protein ligase HRD1B-like [Prunus mume]	E3 ubiquitin-protein ligase synoviolin-like OS=Pyrus ussuriensis x Pyrus communis OX=2448454 GN=D8674_001818 PE=4 SV=1	GO:0016021|integral component of membrane;GO:0005507|copper ion binding;GO:0052716|hydroquinone:oxygen oxidoreductase activity;GO:0046274|lignin catabolic process;GO:0048046|apoplast
rna-Psp00036.2	Superscaffold1	281619	285248	PF13639;Ring finger domain	K10601 E3 ubiquitin-protein ligase synoviolin [EC:2.3.2.27] | (RefSeq) ERAD-associated E3 ubiquitin-protein ligase HRD1B-like (A)	ERAD-associated E3 ubiquitin-protein ligase HRD1A OS=Arabidopsis thaliana OX=3702 GN=HRD1A PE=2 SV=1	PREDICTED: ERAD-associated E3 ubiquitin-protein ligase HRD1B-like [Prunus mume]	E3 ubiquitin-protein ligase synoviolin-like OS=Pyrus ussuriensis x Pyrus communis OX=2448454 GN=D8674_001818 PE=4 SV=1	GO:0016021|integral component of membrane;GO:0005507|copper ion binding;GO:0052716|hydroquinone:oxygen oxidoreductase activity;GO:0046274|lignin catabolic process;GO:0048046|apoplast
rna-Psp00036.3	Superscaffold1	281619	285248	PF13639;Ring finger domain	K10601 E3 ubiquitin-protein ligase synoviolin [EC:2.3.2.27] | (RefSeq) ERAD-associated E3 ubiquitin-protein ligase HRD1B-like (A)	ERAD-associated E3 ubiquitin-protein ligase HRD1A OS=Arabidopsis thaliana OX=3702 GN=HRD1A PE=2 SV=1	PREDICTED: ERAD-associated E3 ubiquitin-protein ligase HRD1B-like [Prunus mume]	E3 ubiquitin-protein ligase synoviolin-like OS=Pyrus ussuriensis x Pyrus communis OX=2448454 GN=D8674_001818 PE=4 SV=1	GO:0016021|integral component of membrane;GO:0005507|copper ion binding;GO:0052716|hydroquinone:oxygen oxidoreductase activity;GO:0046274|lignin catabolic process;GO:0048046|apoplast
rna-Psp00037.1	Superscaffold1	298150	301158	PF00394;Multicopper oxidase|PF07732;Multicopper oxidase|PF07731;Multicopper oxidase	K05909 laccase [EC:1.10.3.2] | (RefSeq) laccase-15-like (A)	Laccase-15 OS=Arabidopsis thaliana OX=3702 GN=TT10 PE=1 SV=1	laccase-15-like [Pyrus ussuriensis x Pyrus communis]	Laccase OS=Pyrus ussuriensis x Pyrus communis OX=2448454 GN=D8674_001816 PE=3 SV=1	GO:0005507|copper ion binding;GO:0052716|hydroquinone:oxygen oxidoreductase activity;GO:0046274|lignin catabolic process;GO:0048046|apoplast
rna-Psp00038.1	Superscaffold1	307629	310736	PF00394;Multicopper oxidase|PF07732;Multicopper oxidase|PF07731;Multicopper oxidase	K05909 laccase [EC:1.10.3.2] | (RefSeq) laccase-15-like (A)	Laccase-15 OS=Arabidopsis thaliana OX=3702 GN=TT10 PE=1 SV=1	PREDICTED: laccase-15-like [Pyrus x bretschneideri]	Laccase OS=Pyrus ussuriensis x Pyrus communis OX=2448454 GN=D8674_001815 PE=3 SV=1	GO:0005507|copper ion binding;GO:0052716|hydroquinone:oxygen oxidoreductase activity;GO:0046274|lignin catabolic process;GO:0048046|apoplast;GO:0016021|integral component of membrane
rna-Psp00039.1	Superscaffold1	317158	322918	PF07732;Multicopper oxidase|PF07731;Multicopper oxidase|PF00394;Multicopper oxidase	K05909 laccase [EC:1.10.3.2] | (RefSeq) laccase-14-like (A)	Laccase-15 OS=Arabidopsis thaliana OX=3702 GN=TT10 PE=1 SV=1	laccase-15-like [Malus domestica]	Laccase OS=Pyrus ussuriensis x Pyrus communis OX=2448454 GN=D8674_001816 PE=3 SV=1	GO:0005507|copper ion binding;GO:0052716|hydroquinone:oxygen oxidoreductase activity;GO:0046274|lignin catabolic process;GO:0048046|apoplast
rna-Psp00040.1	Superscaffold1	323715	325759	PF07714;Protein tyrosine and serine/threonine kinase	no KO assigned | (RefSeq) putative wall-associated receptor kinase-like 16 (A)	Wall-associated receptor kinase 5 OS=Arabidopsis thaliana OX=3702 GN=WAK5 PE=2 SV=1	wall-associated receptor kinase-like 8 isoform X1 [Rosa chinensis]	Wall-associated receptor kinase-like 16 OS=Pyrus ussuriensis x Pyrus communis OX=2448454 GN=D8674_001812 PE=4 SV=1	GO:0005524|ATP binding;GO:0004672|protein kinase activity;GO:0016021|integral component of membrane;GO:0004674|protein serine/threonine kinase activity;GO:0007166|cell surface receptor signaling pathway;GO:0006468|protein phosphorylation;GO:0005886|plasma membrane
rna-Psp00041.1	Superscaffold1	329011	339627	PF08767;CRM1 C terminal|PF08389;Exportin 1-like protein|PF18787;CRM1 / Exportin repeat 3|PF03810;Importin-beta N-terminal domain|PF18784;CRM1 / Exportin repeat 2|PF18777;Chromosome region maintenance or exportin repeat	K14290 exportin-1 | (RefSeq) protein EXPORTIN 1A isoform X1 (A)	Protein EXPORTIN 1A OS=Arabidopsis thaliana OX=3702 GN=XPO1 PE=1 SV=1	hypothetical protein DVH24_022297 [Malus domestica]	Exportin-1-like OS=Pyrus ussuriensis x Pyrus communis OX=2448454 GN=D8674_001811 PE=3 SV=1	GO:0005049|nuclear export signal receptor activity;GO:0031267|small GTPase binding;GO:0006886|intracellular protein transport;GO:0005634|nucleus;GO:0005525|GTP binding
rna-Psp00041.2	Superscaffold1	329011	339627	PF03810;Importin-beta N-terminal domain|PF08389;Exportin 1-like protein|PF08767;CRM1 C terminal|PF18787;CRM1 / Exportin repeat 3|PF18784;CRM1 / Exportin repeat 2|PF18777;Chromosome region maintenance or exportin repeat	K14290 exportin-1 | (RefSeq) protein EXPORTIN 1A isoform X1 (A)	Protein EXPORTIN 1A OS=Arabidopsis thaliana OX=3702 GN=XPO1 PE=1 SV=1	hypothetical protein DVH24_022297 [Malus domestica]	Exportin-1-like OS=Pyrus ussuriensis x Pyrus communis OX=2448454 GN=D8674_001811 PE=3 SV=1	GO:0005049|nuclear export signal receptor activity;GO:0031267|small GTPase binding;GO:0006886|intracellular protein transport;GO:0005634|nucleus;GO:0005525|GTP binding
rna-Psp00042.1	Superscaffold1	340625	343518	PF00025;ADP-ribosylation factor family	K07937 ADP-ribosylation factor 1/2 | (RefSeq) ADP-ribosylation factor 1-like 2 (A)	ADP-ribosylation factor 1 OS=Solanum tuberosum OX=4113 PE=2 SV=2	unnamed protein product [Prunus armeniaca]	Uncharacterized protein OS=Malus domestica OX=3750 GN=DVH24_022299 PE=3 SV=1	GO:0005525|GTP binding;GO:0006886|intracellular protein transport;GO:0016192|vesicle-mediated transport
rna-Psp00043.1	Superscaffold1	343908	346288	PF09184;PPP4R2	K15425 serine/threonine-protein phosphatase 4 regulatory subunit 2 | (RefSeq) serine/threonine-protein phosphatase 4 regulatory subunit 2-B-like (A)	-	PREDICTED: serine/threonine-protein phosphatase 4 regulatory subunit 2-A [Prunus mume]	Serine/threonine-protein phosphatase 4 regulatory subunit 2-B-like OS=Pyrus ussuriensis x Pyrus communis OX=2448454 GN=D8674_001809 PE=3 SV=1	GO:0019888|protein phosphatase regulator activity;GO:0030289|protein phosphatase 4 complex
rna-Psp00044.1	Superscaffold1	347695	356020	PF00400;WD domain, G-beta repeat|PF00400;WD domain, G-beta repeat	no KO assigned | (RefSeq) protein TPR2-like isoform X1 (A)	Protein TOPLESS-RELATED PROTEIN 2 OS=Oryza sativa subsp. japonica OX=39947 GN=TPR2 PE=1 SV=1	topless-related protein 1-like [Pyrus ussuriensis x Pyrus communis]	Uncharacterized protein OS=Malus domestica OX=3750 GN=DVH24_022300 PE=3 SV=1	GO:0019888|protein phosphatase regulator activity;GO:0006355|regulation of transcription, DNA-templated;GO:0030289|protein phosphatase 4 complex
rna-Psp00044.2	Superscaffold1	347695	356020	PF00400;WD domain, G-beta repeat|PF00400;WD domain, G-beta repeat	no KO assigned | (RefSeq) protein TPR2-like isoform X1 (A)	Protein TOPLESS-RELATED PROTEIN 2 OS=Oryza sativa subsp. japonica OX=39947 GN=TPR2 PE=1 SV=1	protein TOPLESS-RELATED PROTEIN 2-like isoform X1 [Malus domestica]	Uncharacterized protein OS=Malus domestica OX=3750 GN=DVH24_022300 PE=3 SV=1	GO:0019888|protein phosphatase regulator activity;GO:0006355|regulation of transcription, DNA-templated;GO:0030289|protein phosphatase 4 complex
rna-Psp00044.3	Superscaffold1	347695	356020	PF00400;WD domain, G-beta repeat|PF00400;WD domain, G-beta repeat	no KO assigned | (RefSeq) protein TPR2-like isoform X1 (A)	Protein TOPLESS-RELATED PROTEIN 2 OS=Oryza sativa subsp. japonica OX=39947 GN=TPR2 PE=1 SV=1	protein TOPLESS-RELATED PROTEIN 2-like isoform X1 [Malus domestica]	Uncharacterized protein OS=Malus domestica OX=3750 GN=DVH24_022300 PE=3 SV=1	GO:0019888|protein phosphatase regulator activity;GO:0006355|regulation of transcription, DNA-templated;GO:0030289|protein phosphatase 4 complex
rna-Psp00045.1	Superscaffold1	362870	370468	PF00069;Protein kinase domain|PF02985;HEAT repeat	no KO assigned | (RefSeq) serine/threonine-protein kinase TIO-like isoform X1 (A)	Serine/threonine-protein kinase TIO OS=Arabidopsis thaliana OX=3702 GN=TIO PE=1 SV=1	hypothetical protein C1H46_032586 [Malus baccata]	Protein kinase domain-containing protein OS=Malus domestica OX=3750 GN=DVH24_022301 PE=4 SV=1	GO:0005524|ATP binding;GO:0004672|protein kinase activity
rna-Psp00046.1	Superscaffold1	371869	374725	-	no KO assigned | (RefSeq) uncharacterized protein LOC103943311 (A)	-	muscle M-line assembly protein unc-89 [Prunus avium]	Uncharacterized protein OS=Pyrus ussuriensis x Pyrus communis OX=2448454 GN=D8674_042002 PE=4 SV=1	-
rna-Psp00047.1	Superscaffold1	376149	381112	PF00855;PWWP domain	no KO assigned | (RefSeq) uncharacterized protein At1g51745 (A)	Uncharacterized protein At1g51745 OS=Arabidopsis thaliana OX=3702 GN=At1g51745 PE=2 SV=2	uncharacterized protein LOC18787553 isoform X3 [Prunus persica]	PWWP domain-containing protein OS=Pyrus ussuriensis x Pyrus communis OX=2448454 GN=D8674_042003 PE=4 SV=1	GO:0017128|phospholipid scramblase activity;GO:0005524|ATP binding;GO:0046316|gluconokinase activity;GO:0046177|D-gluconate catabolic process
rna-Psp00047.2	Superscaffold1	376149	381112	PF00855;PWWP domain	no KO assigned | (RefSeq) uncharacterized protein At1g51745 (A)	Uncharacterized protein At1g51745 OS=Arabidopsis thaliana OX=3702 GN=At1g51745 PE=2 SV=2	uncharacterized protein At1g51745 isoform X1 [Prunus dulcis]	PWWP domain-containing protein OS=Malus baccata OX=106549 GN=C1H46_032588 PE=4 SV=1	GO:0017128|phospholipid scramblase activity;GO:0005524|ATP binding;GO:0046316|gluconokinase activity;GO:0046177|D-gluconate catabolic process
rna-Psp00048.1	Superscaffold1	381961	387180	PF03803;Scramblase	no KO assigned | (RefSeq) altered inheritance rate of mitochondria protein 25-like (A)	-	altered inheritance rate of mitochondria protein 25 [Prunus avium]	Phospholipid scramblase OS=Pyrus ussuriensis x Pyrus communis OX=2448454 GN=D8674_001804 PE=3 SV=1	GO:0017128|phospholipid scramblase activity
rna-Psp00049.1	Superscaffold1	388601	389618	-	K00851 gluconokinase [EC:2.7.1.12] | (RefSeq) probable gluconokinase (A)	Gluconokinase OS=Arabidopsis thaliana OX=3702 GN=At2g16790 PE=2 SV=2	probable gluconokinase [Prunus persica]	Gluconokinase OS=Pyrus ussuriensis x Pyrus communis OX=2448454 GN=D8674_001803 PE=3 SV=1	GO:0005524|ATP binding;GO:0046316|gluconokinase activity;GO:0046177|D-gluconate catabolic process
rna-Psp00050.1	Superscaffold1	389619	391937	PF12894;Anaphase-promoting complex subunit 4 WD40 domain|PF00400;WD domain, G-beta repeat|PF00400;WD domain, G-beta repeat|PF00400;WD domain, G-beta repeat	K03363 cell division cycle 20, cofactor of APC complex | (RefSeq) cell division cycle 20.1, cofactor of APC complex-like (A)	Cell division cycle 20.1, cofactor of APC complex OS=Arabidopsis thaliana OX=3702 GN=CDC20-1 PE=1 SV=1	hypothetical protein D8674_032389 [Pyrus ussuriensis x Pyrus communis]	WD_REPEATS_REGION domain-containing protein OS=Pyrus ussuriensis x Pyrus communis OX=2448454 GN=D8674_001802 PE=3 SV=1	GO:0010997|anaphase-promoting complex binding;GO:0097027|ubiquitin-protein transferase activator activity;GO:1904668|positive regulation of ubiquitin protein ligase activity;GO:0016567|protein ubiquitination;GO:0016021|integral component of membrane
rna-Psp00051.1	Superscaffold1	392777	394265	PF06749;Protein of unknown function (DUF1218)	no KO assigned | (RefSeq) uncharacterized protein LOC114826668 (A)	-	hypothetical protein D8674_042008 [Pyrus ussuriensis x Pyrus communis]	Uncharacterized protein OS=Pyrus ussuriensis x Pyrus communis OX=2448454 GN=D8674_001801 PE=4 SV=1	GO:0016021|integral component of membrane;GO:0010997|anaphase-promoting complex binding;GO:0097027|ubiquitin-protein transferase activator activity;GO:1904668|positive regulation of ubiquitin protein ligase activity;GO:0016567|protein ubiquitination
rna-Psp00052.1	Superscaffold1	394559	396863	PF06749;Protein of unknown function (DUF1218)	no KO assigned | (RefSeq) uncharacterized protein LOC103943317 (A)	Protein MODIFYING WALL LIGNIN-1 OS=Arabidopsis thaliana OX=3702 GN=MWL1 PE=1 SV=2	hypothetical protein DVH24_022306 [Malus domestica]	Uncharacterized protein OS=Pyrus ussuriensis x Pyrus communis OX=2448454 GN=D8674_042008 PE=4 SV=1	GO:0016021|integral component of membrane
rna-Psp00053.1	Superscaffold1	397744	400388	-	no KO assigned | (RefSeq) uncharacterized protein LOC103439994 (A)	-	unnamed protein product [Prunus armeniaca]	Uncharacterized protein OS=Pyrus ussuriensis x Pyrus communis OX=2448454 GN=D8674_042009 PE=4 SV=1	GO:0016021|integral component of membrane;GO:0005506|iron ion binding
rna-Psp00054.1	Superscaffold1	402965	403542	-	no KO assigned | (RefSeq) uncharacterized protein LOC103943318 (A)	Late embryogenesis abundant protein At5g17165 OS=Arabidopsis thaliana OX=3702 GN=At5g17165 PE=3 SV=1	late embryogenesis abundant protein At5g17165 [Prunus dulcis]	Uncharacterized protein OS=Pyrus ussuriensis x Pyrus communis OX=2448454 GN=D8674_001798 PE=4 SV=1	-
rna-Psp00055.1	Superscaffold1	407165	409078	PF13041;PPR repeat family|PF13041;PPR repeat family|PF13041;PPR repeat family|PF13812;Pentatricopeptide repeat domain|PF01535;PPR repeat|PF01535;PPR repeat|PF01535;PPR repeat|PF01535;PPR repeat	no KO assigned | (RefSeq) pentatricopeptide repeat-containing protein At5g42310, mitochondrial-like (A)	Putative pentatricopeptide repeat-containing protein At5g36300 OS=Arabidopsis thaliana OX=3702 GN=At5g36300 PE=3 SV=3	hypothetical protein C1H46_032597 [Malus baccata]	Pentatricopeptide repeat-containing protein OS=Pyrus ussuriensis x Pyrus communis OX=2448454 GN=D8674_001797 PE=4 SV=1	GO:0016021|integral component of membrane
rna-Psp00056.1	Superscaffold1	413717	414586	PF04970;Lecithin retinol acyltransferase	no KO assigned | (RefSeq) uncharacterized protein LOC103943325 (A)	Protein LEAD-SENSITIVE 1 OS=Arabidopsis thaliana OX=3702 GN=PSE1 PE=2 SV=1	lecithin retinol acyltransferase [Prunus persica]	Lecithin retinol acyltransferase-like OS=Pyrus ussuriensis x Pyrus communis OX=2448454 GN=D8674_001796 PE=4 SV=1	GO:0016746|acyltransferase activity
rna-Psp00057.1	Superscaffold1	418174	420230	PF01294;Ribosomal protein L13e	K02873 large subunit ribosomal protein L13e | (RefSeq) 60S ribosomal protein L13-1 (A)	60S ribosomal protein L13-1 OS=Arabidopsis thaliana OX=3702 GN=RPL13B PE=1 SV=1	hypothetical protein C1H46_014076 [Malus baccata]	60S ribosomal protein L13 OS=Pyrus ussuriensis x Pyrus communis OX=2448454 GN=D8674_001794 PE=3 SV=1	GO:0003735|structural constituent of ribosome;GO:0006412|translation;GO:0005840|ribosome
rna-Psp00058.1	Superscaffold1	420340	422202	PF05641;Agenet domain|PF05641;Agenet domain|PF05641;Agenet domain	no KO assigned | (RefSeq) DUF724 domain-containing protein 3-like (A)	Protein AGENET DOMAIN (AGD)-CONTAINING P1 OS=Arabidopsis thaliana OX=3702 GN=AGDP1 PE=1 SV=1	DUF724 domain-containing protein 3-like isoform X1 [Malus domestica]	Uncharacterized protein OS=Pyrus ussuriensis x Pyrus communis OX=2448454 GN=D8674_001793 PE=4 SV=1	-
rna-Psp00059.1	Superscaffold1	423437	426442	-	no KO assigned | (RefSeq) uncharacterized protein LOC103943321 (A)	-	uncharacterized protein Pyn_13356 [Prunus yedoensis var. nudiflora]	Uncharacterized protein OS=Pyrus ussuriensis x Pyrus communis OX=2448454 GN=D8674_042016 PE=4 SV=1	GO:0016021|integral component of membrane
rna-Psp00059.2	Superscaffold1	423437	426442	-	no KO assigned | (RefSeq) uncharacterized protein LOC103943321 (A)	-	uncharacterized protein Pyn_13356 [Prunus yedoensis var. nudiflora]	Uncharacterized protein OS=Pyrus ussuriensis x Pyrus communis OX=2448454 GN=D8674_042016 PE=4 SV=1	GO:0016021|integral component of membrane
rna-Psp00060.1	Superscaffold1	426214	436168	PF08623;TATA-binding protein interacting (TIP20)	K17263 cullin-associated NEDD8-dissociated protein 1 | (RefSeq) cullin-associated NEDD8-dissociated protein 1-like (A)	Cullin-associated NEDD8-dissociated protein 1 OS=Arabidopsis thaliana OX=3702 GN=CAND1 PE=1 SV=1	cullin-associated NEDD8-dissociated protein 1 [Prunus avium]	TIP120 domain-containing protein OS=Malus domestica OX=3750 GN=DVH24_025024 PE=3 SV=1	GO:0010265|SCF complex assembly
rna-Psp00060.2	Superscaffold1	426214	436168	PF08623;TATA-binding protein interacting (TIP20)	K17263 cullin-associated NEDD8-dissociated protein 1 | (RefSeq) cullin-associated NEDD8-dissociated protein 1-like (A)	Cullin-associated NEDD8-dissociated protein 1 OS=Arabidopsis thaliana OX=3702 GN=CAND1 PE=1 SV=1	cullin-associated NEDD8-dissociated protein 1 [Prunus avium]	TIP120 domain-containing protein OS=Malus domestica OX=3750 GN=DVH24_025024 PE=3 SV=1	GO:0010265|SCF complex assembly
rna-Psp00061.1	Superscaffold1	437784	453570	PF12348;CLASP N terminal	K16803 cytoskeleton-associated protein 5 | (RefSeq) LOW QUALITY PROTEIN: protein MOR1-like (A)	Protein MOR1 OS=Arabidopsis thaliana OX=3702 GN=MOR1 PE=1 SV=1	protein MOR1 [Prunus avium]	Uncharacterized protein OS=Malus domestica OX=3750 GN=DVH24_022317 PE=4 SV=1	GO:0005737|cytoplasm
rna-Psp00061.2	Superscaffold1	437784	453603	PF12348;CLASP N terminal	K16803 cytoskeleton-associated protein 5 | (RefSeq) LOW QUALITY PROTEIN: protein MOR1-like (A)	Protein MOR1 OS=Arabidopsis thaliana OX=3702 GN=MOR1 PE=1 SV=1	protein MOR1 [Prunus avium]	Uncharacterized protein OS=Malus domestica OX=3750 GN=DVH24_022317 PE=4 SV=1	GO:0005737|cytoplasm
rna-Psp00062.1	Superscaffold1	455189	459975	PF00664;ABC transporter transmembrane region|PF00664;ABC transporter transmembrane region|PF00005;ABC transporter|PF00005;ABC transporter	K05658 ATP-binding cassette, subfamily B (MDR/TAP), member 1 [EC:7.6.2.2] | (RefSeq) ABC transporter B family member 19-like (A)	ABC transporter B family member 19 OS=Arabidopsis thaliana OX=3702 GN=ABCB19 PE=1 SV=1	unnamed protein product [Prunus armeniaca]	ABC transporter B family member 19-like OS=Pyrus ussuriensis x Pyrus communis OX=2448454 GN=D8674_001789 PE=4 SV=1	GO:0005524|ATP binding;GO:0042626|ATPase-coupled transmembrane transporter activity;GO:0016021|integral component of membrane;GO:0055085|transmembrane transport
rna-Psp00063.1	Superscaffold1	460894	462135	PF07910;Peptidase family C78	K24134 zinc finger-containing ubiquitin peptidase 1 [EC:3.4.19.12] | (RefSeq) zinc finger with UFM1-specific peptidase domain protein-like isoform X1 (A)	-	zinc finger with UFM1-specific peptidase domain protein isoform X2 [Prunus persica]	Zinc finger with UFM1-specific peptidase domain protein OS=Pyrus ussuriensis x Pyrus communis OX=2448454 GN=D8674_001788 PE=4 SV=1	GO:0000045|autophagosome assembly;GO:1990316|Atg1/ULK1 kinase complex
rna-Psp00064.1	Superscaffold1	463682	467362	PF10033;Autophagy-related protein 13	K08331 autophagy-related protein 13 | (RefSeq) autophagy-related protein 13a-like (A)	Autophagy-related protein 13a OS=Arabidopsis thaliana OX=3702 GN=ATG13A PE=1 SV=1	unnamed protein product [Prunus armeniaca]	Autophagy-related protein 13-like OS=Pyrus ussuriensis x Pyrus communis OX=2448454 GN=D8674_001785 PE=4 SV=1	GO:0000045|autophagosome assembly;GO:1990316|Atg1/ULK1 kinase complex;GO:0000423|mitophagy;GO:0034727|piecemeal microautophagy of the nucleus;GO:0034497|protein localization to phagophore assembly site;GO:0005829|cytosol;GO:0019898|extrinsic component of membrane;GO:0000407|phagophore assembly site
rna-Psp00064.2	Superscaffold1	463682	467362	PF10033;Autophagy-related protein 13	K08331 autophagy-related protein 13 | (RefSeq) autophagy-related protein 13a-like (A)	Autophagy-related protein 13a OS=Arabidopsis thaliana OX=3702 GN=ATG13A PE=1 SV=1	unnamed protein product [Prunus armeniaca]	Autophagy-related protein 13-like OS=Pyrus ussuriensis x Pyrus communis OX=2448454 GN=D8674_001785 PE=4 SV=1	GO:0000045|autophagosome assembly;GO:1990316|Atg1/ULK1 kinase complex;GO:0000423|mitophagy;GO:0034727|piecemeal microautophagy of the nucleus;GO:0034497|protein localization to phagophore assembly site;GO:0005829|cytosol;GO:0019898|extrinsic component of membrane;GO:0000407|phagophore assembly site
rna-Psp00064.3	Superscaffold1	463683	467362	PF10033;Autophagy-related protein 13	K08331 autophagy-related protein 13 | (RefSeq) autophagy-related protein 13a-like (A)	Autophagy-related protein 13a OS=Arabidopsis thaliana OX=3702 GN=ATG13A PE=1 SV=1	unnamed protein product [Prunus armeniaca]	Autophagy-related protein 13-like OS=Pyrus ussuriensis x Pyrus communis OX=2448454 GN=D8674_001785 PE=4 SV=1	GO:0000045|autophagosome assembly;GO:1990316|Atg1/ULK1 kinase complex;GO:0000423|mitophagy;GO:0034727|piecemeal microautophagy of the nucleus;GO:0034497|protein localization to phagophore assembly site;GO:0005829|cytosol;GO:0019898|extrinsic component of membrane;GO:0000407|phagophore assembly site
rna-Psp00065.1	Superscaffold1	471598	472351	-	no KO assigned | (RefSeq) putative golgin subfamily A member 6-like protein 3 (A)	Protein RESPONSE TO LOW SULFUR 3 OS=Arabidopsis thaliana OX=3702 GN=LSU3 PE=4 SV=1	protein RESPONSE TO LOW SULFUR 2 [Prunus persica]	Uncharacterized protein OS=Malus baccata OX=106549 GN=C1H46_032607 PE=4 SV=1	GO:0098869|cellular oxidant detoxification
rna-Psp00066.1	Superscaffold1	473981	477052	PF02466;Tim17/Tim22/Tim23/Pmp24 family|PF00536;SAM domain (Sterile alpha motif)	no KO assigned | (RefSeq) mitochondrial import inner membrane translocase subunit TIM22-like (A)	Chloroplastic import inner membrane translocase subunit HP30-2 OS=Arabidopsis thaliana OX=3702 GN=HP30-2 PE=1 SV=1	unnamed protein product [Prunus armeniaca]	Mitochondrial import inner membrane translocase subunit TIM22-like OS=Pyrus ussuriensis x Pyrus communis OX=2448454 GN=D8674_001782 PE=4 SV=1	GO:0045039|protein insertion into mitochondrial inner membrane;GO:0016021|integral component of membrane;GO:0042721|TIM22 mitochondrial import inner membrane insertion complex;GO:0008320|protein transmembrane transporter activity;GO:0045036|protein targeting to chloroplast;GO:0009706|chloroplast inner membrane
rna-Psp00067.1	Superscaffold1	477708	478938	PF14223;gag-polypeptide of LTR copia-type	no KO assigned | (RefSeq) uncharacterized protein LOC103943500 (A)	Retrovirus-related Pol polyprotein from transposon RE1 OS=Arabidopsis thaliana OX=3702 GN=RE1 PE=2 SV=1	putative transcription factor interactor and regulator CCHC(Zn) family [Rosa chinensis]	Uncharacterized protein OS=Malus baccata OX=106549 GN=C1H46_032609 PE=4 SV=1	GO:0016021|integral component of membrane;GO:0003676|nucleic acid binding;GO:0008270|zinc ion binding
rna-Psp00068.1	Superscaffold1	479970	482027	-	no KO assigned | (RefSeq) DNA-binding protein BIN4-like (A)	DNA-binding protein BIN4 OS=Arabidopsis thaliana OX=3702 GN=BIN4 PE=1 SV=2	unnamed protein product [Prunus armeniaca]	DNA-binding protein BIN4-like OS=Pyrus ussuriensis x Pyrus communis OX=2448454 GN=D8674_001781 PE=4 SV=1	GO:0003690|double-stranded DNA binding;GO:0042023|DNA endoreduplication;GO:0009330|DNA topoisomerase type II (double strand cut, ATP-hydrolyzing) complex
rna-Psp00069.1	Superscaffold1	482593	483688	PF00314;Thaumatin family	no KO assigned | (RefSeq) thaumatin-like protein 1 (A)	Thaumatin-like protein 1 OS=Pyrus pyrifolia OX=3767 GN=TL1 PE=1 SV=1	pathogenesis-related thaumatin-like protein 3.5 [Prunus dulcis]	Thaumatin-like protein 1 OS=Pyrus ussuriensis x Pyrus communis OX=2448454 GN=D8674_001780 PE=3 SV=1	GO:0005576|extracellular region;GO:0016021|integral component of membrane
rna-Psp00070.1	Superscaffold1	484086	486554	-	no KO assigned | (RefSeq) uncharacterized protein LOC103943330 (A)	-	uncharacterized protein LOC117618912 [Prunus dulcis]	Uncharacterized protein OS=Pyrus ussuriensis x Pyrus communis OX=2448454 GN=D8674_001779 PE=4 SV=1	-
rna-Psp00071.1	Superscaffold1	488853	489671	PF01900;Rpp14/Pop5 family	K03537 ribonuclease P/MRP protein subunit POP5 [EC:3.1.26.5] | (RefSeq) probable ribonuclease P/MRP protein subunit POP5 (A)	Probable ribonuclease P/MRP protein subunit POP5 OS=Arabidopsis thaliana OX=3702 GN=EMB1687 PE=1 SV=1	PREDICTED: probable ribonuclease P/MRP protein subunit POP5 [Prunus mume]	Ribonuclease P OS=Malus baccata OX=106549 GN=C1H46_032612 PE=3 SV=1	GO:0004526|ribonuclease P activity;GO:0008033|tRNA processing
rna-Psp00072.1	Superscaffold1	492471	493492	-	no KO assigned | (RefSeq) brain acid soluble protein 1 homolog (A)	-	unnamed protein product [Prunus armeniaca]	Brain acid soluble protein 1-like protein OS=Pyrus ussuriensis x Pyrus communis OX=2448454 GN=D8674_001777 PE=4 SV=1	-
rna-Psp00073.1	Superscaffold1	493638	495689	PF07690;Major Facilitator Superfamily	no KO assigned | (RefSeq) UNC93-like protein 1 (A)	UNC93-like protein 1 OS=Arabidopsis thaliana OX=3702 GN=At1g18000 PE=2 SV=2	hypothetical protein DVH24_022329 [Malus domestica]	Uncharacterized protein OS=Malus baccata OX=106549 GN=C1H46_032616 PE=3 SV=1	GO:0016021|integral component of membrane
rna-Psp00074.1	Superscaffold1	498097	499478	PF05978;Ion channel regulatory protein UNC-93	no KO assigned | (RefSeq) UNC93-like protein 1 (A)	UNC93-like protein 1 OS=Arabidopsis thaliana OX=3702 GN=At1g18000 PE=2 SV=2	PREDICTED: UNC93-like protein 1 [Pyrus x bretschneideri]	UNC93-like protein 1 OS=Pyrus ussuriensis x Pyrus communis OX=2448454 GN=D8674_001776 PE=3 SV=1	GO:0016021|integral component of membrane
rna-Psp00075.1	Superscaffold1	501776	504006	PF05978;Ion channel regulatory protein UNC-93	no KO assigned | (RefSeq) UNC93-like protein 1 (A)	UNC93-like protein 1 OS=Arabidopsis thaliana OX=3702 GN=At1g18000 PE=2 SV=2	hypothetical protein DVH24_022329 [Malus domestica]	Uncharacterized protein OS=Malus baccata OX=106549 GN=C1H46_032616 PE=3 SV=1	GO:0016021|integral component of membrane
rna-Psp00076.1	Superscaffold1	506009	507028	-	no KO assigned | (RefSeq) UNC93-like protein 1 (A)	UNC93-like protein 1 OS=Arabidopsis thaliana OX=3702 GN=At1g18000 PE=2 SV=2	UNC93-like protein 1 [Pyrus ussuriensis x Pyrus communis]	UNC93-like protein 1 OS=Pyrus ussuriensis x Pyrus communis OX=2448454 GN=D8674_001775 PE=3 SV=1	GO:0016021|integral component of membrane
rna-Psp00077.1	Superscaffold1	507106	508847	PF05978;Ion channel regulatory protein UNC-93	no KO assigned | (RefSeq) UNC93-like protein 1 (A)	UNC93-like protein 1 OS=Arabidopsis thaliana OX=3702 GN=At1g18000 PE=2 SV=2	UNC93-like protein 1 [Prunus yedoensis var. nudiflora]	UNC93-like protein 1 OS=Pyrus ussuriensis x Pyrus communis OX=2448454 GN=D8674_001775 PE=3 SV=1	GO:0016021|integral component of membrane
rna-Psp00078.1	Superscaffold1	509707	512736	PF01145;SPFH domain / Band 7 family|PF16200;C-terminal region of band_7	no KO assigned | (RefSeq) stomatin-like protein 2, mitochondrial isoform X1 (A)	Hypersensitive-induced response protein 3 OS=Arabidopsis thaliana OX=3702 GN=HIR3 PE=1 SV=1	PREDICTED: stomatin-like protein 2, mitochondrial isoform X2 [Pyrus x bretschneideri]	Stomatin-like protein 2 OS=Pyrus ussuriensis x Pyrus communis OX=2448454 GN=D8674_001774 PE=3 SV=1	GO:0016020|membrane
rna-Psp00079.1	Superscaffold1	513396	516407	PF07714;Protein tyrosine and serine/threonine kinase|PF00139;Legume lectin domain	no KO assigned | (RefSeq) L-type lectin-domain containing receptor kinase VIII.2-like (A)	L-type lectin-domain containing receptor kinase VIII.2 OS=Arabidopsis thaliana OX=3702 GN=LECRK82 PE=2 SV=1	hypothetical protein C1H46_019748 [Malus baccata]	L-type lectin-domain containing receptor kinase VIII.2-like OS=Pyrus ussuriensis x Pyrus communis OX=2448454 GN=D8674_001773 PE=3 SV=1	GO:0005524|ATP binding;GO:0030246|carbohydrate binding;GO:0004672|protein kinase activity;GO:0016021|integral component of membrane;GO:0005886|plasma membrane
rna-Psp00080.1	Superscaffold1	517779	519985	PF00347;Ribosomal protein L6|PF00347;Ribosomal protein L6	K02940 large subunit ribosomal protein L9e | (RefSeq) 60S ribosomal protein L9-like (A)	60S ribosomal protein L9-1 OS=Arabidopsis thaliana OX=3702 GN=RPL9B PE=1 SV=3	PREDICTED: 60S ribosomal protein L9-1 [Fragaria vesca subsp. vesca]	Uncharacterized protein OS=Malus domestica OX=3750 GN=DVH24_022333 PE=3 SV=1	GO:0019843|rRNA binding;GO:0003735|structural constituent of ribosome;GO:0006412|translation;GO:0005840|ribosome
rna-Psp00081.1	Superscaffold1	522463	524643	PF00892;EamA-like transporter family|PF00892;EamA-like transporter family	no KO assigned | (RefSeq) WAT1-related protein At5g64700-like (A)	WAT1-related protein At1g09380 OS=Arabidopsis thaliana OX=3702 GN=At1g09380 PE=2 SV=1	WAT1-related protein At5g64700-like isoform X1 [Prunus dulcis]	WAT1-related protein OS=Pyrus ussuriensis x Pyrus communis OX=2448454 GN=D8674_001771 PE=3 SV=1	GO:0022857|transmembrane transporter activity;GO:0016021|integral component of membrane
rna-Psp00081.2	Superscaffold1	522463	524643	PF00892;EamA-like transporter family	no KO assigned | (RefSeq) WAT1-related protein At5g64700-like (A)	WAT1-related protein At5g64700 OS=Arabidopsis thaliana OX=3702 GN=At5g64700 PE=2 SV=1	PREDICTED: WAT1-related protein At5g64700-like [Prunus mume]	WAT1-related protein OS=Pyrus ussuriensis x Pyrus communis OX=2448454 GN=D8674_001771 PE=3 SV=1	GO:0022857|transmembrane transporter activity;GO:0016021|integral component of membrane
rna-Psp00081.3	Superscaffold1	523026	524643	PF00892;EamA-like transporter family	no KO assigned | (RefSeq) WAT1-related protein At5g64700-like (A)	WAT1-related protein At1g09380 OS=Arabidopsis thaliana OX=3702 GN=At1g09380 PE=2 SV=1	WAT1-related protein At5g64700 isoform X1 [Prunus persica]	WAT1-related protein OS=Pyrus ussuriensis x Pyrus communis OX=2448454 GN=D8674_001771 PE=3 SV=1	GO:0022857|transmembrane transporter activity;GO:0016021|integral component of membrane
rna-Psp00082.1	Superscaffold1	524671	530683	PF04844;Transcriptional repressor, ovate	no KO assigned | (RefSeq) transcription repressor OFP4 (A)	Transcription repressor OFP4 OS=Arabidopsis thaliana OX=3702 GN=OFP4 PE=1 SV=1	Ovate protein family, C-terminal [Trema orientale]	Transcription repressor OS=Pyrus ussuriensis x Pyrus communis OX=2448454 GN=D8674_001770 PE=4 SV=1	GO:0045892|negative regulation of transcription, DNA-templated;GO:0005634|nucleus
rna-Psp00083.1	Superscaffold1	532862	536640	PF03372;Endonuclease/Exonuclease/phosphatase family	no KO assigned | (RefSeq) uncharacterized calcium-binding protein At1g02270-like (A)	Uncharacterized calcium-binding protein At1g02270 OS=Arabidopsis thaliana OX=3702 GN=At1g02270 PE=2 SV=2	putative calcium-binding protein [Prunus yedoensis var. nudiflora]	Calcium-binding protein OS=Pyrus ussuriensis x Pyrus communis OX=2448454 GN=D8674_001769 PE=4 SV=1	-
rna-Psp00084.1	Superscaffold1	539382	542959	PF02365;No apical meristem (NAM) protein	no KO assigned | (RefSeq) NAC domain-containing protein 91-like (A)	Protein NTM1-like 9 OS=Arabidopsis thaliana OX=3702 GN=NTL9 PE=1 SV=1	PREDICTED: NAC domain-containing protein 91-like isoform X2 [Pyrus x bretschneideri]	NAC domain-containing protein OS=Pyrus ussuriensis x Pyrus communis OX=2448454 GN=D8674_001768 PE=4 SV=1	GO:0003677|DNA binding;GO:0006355|regulation of transcription, DNA-templated;GO:0016021|integral component of membrane;GO:0016787|hydrolase activity;GO:0046872|metal ion binding
rna-Psp00084.2	Superscaffold1	539385	542865	PF02365;No apical meristem (NAM) protein	no KO assigned | (RefSeq) NAC domain-containing protein 91-like (A)	Protein NTM1-like 9 OS=Arabidopsis thaliana OX=3702 GN=NTL9 PE=1 SV=1	PREDICTED: NAC domain-containing protein 91-like isoform X2 [Pyrus x bretschneideri]	NAC domain-containing protein OS=Pyrus ussuriensis x Pyrus communis OX=2448454 GN=D8674_001768 PE=4 SV=1	GO:0003677|DNA binding;GO:0006355|regulation of transcription, DNA-templated;GO:0016021|integral component of membrane;GO:0016787|hydrolase activity;GO:0046872|metal ion binding
rna-Psp00084.3	Superscaffold1	539385	542865	PF02365;No apical meristem (NAM) protein	no KO assigned | (RefSeq) NAC domain-containing protein 91-like (A)	NAC domain-containing protein 91 OS=Arabidopsis thaliana OX=3702 GN=NAC091 PE=1 SV=1	NAC domain-containing protein 91 [Prunus avium]	NAC domain-containing protein OS=Pyrus ussuriensis x Pyrus communis OX=2448454 GN=D8674_001768 PE=4 SV=1	GO:0003677|DNA binding;GO:0006355|regulation of transcription, DNA-templated;GO:0016021|integral component of membrane;GO:0016787|hydrolase activity;GO:0046872|metal ion binding
rna-Psp00084.4	Superscaffold1	539385	542870	PF02365;No apical meristem (NAM) protein	no KO assigned | (RefSeq) NAC domain-containing protein 91-like (A)	Protein NTM1-like 9 OS=Arabidopsis thaliana OX=3702 GN=NTL9 PE=1 SV=1	NAC domain-containing protein 91 [Prunus avium]	NAC domain-containing protein OS=Pyrus ussuriensis x Pyrus communis OX=2448454 GN=D8674_001768 PE=4 SV=1	GO:0003677|DNA binding;GO:0006355|regulation of transcription, DNA-templated;GO:0016021|integral component of membrane;GO:0016787|hydrolase activity;GO:0046872|metal ion binding
rna-Psp00085.1	Superscaffold1	543314	546007	PF07687;Peptidase dimerisation domain|PF01546;Peptidase family M20/M25/M40	K14664 IAA-amino acid hydrolase [EC:3.5.1.-] | (RefSeq) IAA-amino acid hydrolase ILR1-like 5 (A)	IAA-amino acid hydrolase ILR1-like 3 OS=Arabidopsis thaliana OX=3702 GN=ILL3 PE=2 SV=1	IAA-amino acid hydrolase ILR1-like 3 [Prunus avium]	M20_dimer domain-containing protein OS=Malus baccata OX=106549 GN=C1H46_019754 PE=3 SV=1	GO:0016787|hydrolase activity;GO:0046872|metal ion binding;GO:0003677|DNA binding;GO:0006355|regulation of transcription, DNA-templated;GO:0016021|integral component of membrane
rna-Psp00086.1	Superscaffold1	548619	551772	PF00403;Heavy-metal-associated domain|PF00403;Heavy-metal-associated domain	no KO assigned | (RefSeq) heavy metal-associated isoprenylated plant protein 3-like (A)	Heavy metal-associated isoprenylated plant protein 9 OS=Arabidopsis thaliana OX=3702 GN=HIPP09 PE=2 SV=1	PREDICTED: heavy metal-associated isoprenylated plant protein 3 [Prunus mume]	Uncharacterized protein OS=Malus baccata OX=106549 GN=C1H46_019755 PE=4 SV=1	GO:0046872|metal ion binding;GO:0016787|hydrolase activity;GO:0003677|DNA binding;GO:0006355|regulation of transcription, DNA-templated;GO:0016021|integral component of membrane
rna-Psp00087.1	Superscaffold1	554552	555482	PF00403;Heavy-metal-associated domain	no KO assigned | (RefSeq) uncharacterized protein LOC103943346 (A)	Protein SODIUM POTASSIUM ROOT DEFECTIVE 2 OS=Arabidopsis thaliana OX=3702 GN=NAKR2 PE=2 SV=1	heavy metal-associated isoprenylated plant protein 6 [Prunus avium]	HMA domain-containing protein OS=Malus baccata OX=106549 GN=C1H46_019756 PE=4 SV=1	GO:0046872|metal ion binding
rna-Psp00088.1	Superscaffold1	556756	557382	-	-	-	hypothetical protein DVH24_022338 [Malus domestica]	Uncharacterized protein OS=Pyrus ussuriensis x Pyrus communis OX=2448454 GN=D8674_001765 PE=4 SV=1	-
rna-Psp00089.1	Superscaffold1	559302	564266	-	no KO assigned | (RefSeq) uncharacterized protein LOC103943347 isoform X1 (A)	-	PREDICTED: uncharacterized protein LOC103951561 isoform X2 [Pyrus x bretschneideri]	Uncharacterized protein OS=Pyrus ussuriensis x Pyrus communis OX=2448454 GN=D8674_001764 PE=4 SV=1	GO:0046872|metal ion binding
rna-Psp00089.2	Superscaffold1	559303	564266	-	no KO assigned | (RefSeq) uncharacterized protein LOC103943347 isoform X1 (A)	-	PREDICTED: uncharacterized protein LOC103951561 isoform X2 [Pyrus x bretschneideri]	Uncharacterized protein OS=Pyrus ussuriensis x Pyrus communis OX=2448454 GN=D8674_001764 PE=4 SV=1	GO:0046872|metal ion binding
rna-Psp00089.3	Superscaffold1	559309	564266	-	no KO assigned | (RefSeq) uncharacterized protein LOC103943347 isoform X1 (A)	-	hypothetical protein C1H46_028581 [Malus baccata]	Uncharacterized protein OS=Pyrus ussuriensis x Pyrus communis OX=2448454 GN=D8674_001764 PE=4 SV=1	GO:0046872|metal ion binding
rna-Psp00089.4	Superscaffold1	559329	564266	-	no KO assigned | (RefSeq) uncharacterized protein LOC103943347 isoform X1 (A)	-	PREDICTED: uncharacterized protein LOC103951561 isoform X2 [Pyrus x bretschneideri]	Uncharacterized protein OS=Pyrus ussuriensis x Pyrus communis OX=2448454 GN=D8674_001764 PE=4 SV=1	GO:0046872|metal ion binding
rna-Psp00089.5	Superscaffold1	559329	564283	-	no KO assigned | (RefSeq) uncharacterized protein LOC103943347 isoform X1 (A)	-	hypothetical protein C1H46_028581 [Malus baccata]	Uncharacterized protein OS=Pyrus ussuriensis x Pyrus communis OX=2448454 GN=D8674_001764 PE=4 SV=1	GO:0046872|metal ion binding
rna-Psp00090.1	Superscaffold1	564759	566443	PF01849;NAC domain|PF19026;HYPK UBA domain	K03626 nascent polypeptide-associated complex subunit alpha | (RefSeq) nascent polypeptide-associated complex subunit alpha-like protein 2 (A)	Nascent polypeptide-associated complex subunit alpha-like protein 2 OS=Arabidopsis thaliana OX=3702 GN=At3g49470 PE=2 SV=2	nascent polypeptide-associated complex subunit alpha-like protein 2 [Pyrus ussuriensis x Pyrus communis]	NAC-A/B domain-containing protein OS=Malus baccata OX=106549 GN=C1H46_019760 PE=4 SV=1	GO:0005854|nascent polypeptide-associated complex
rna-Psp00091.1	Superscaffold1	566915	568879	PF01849;NAC domain|PF19026;HYPK UBA domain	K03626 nascent polypeptide-associated complex subunit alpha | (RefSeq) nascent polypeptide-associated complex subunit alpha-like protein 2 (A)	Nascent polypeptide-associated complex subunit alpha-like protein 2 OS=Arabidopsis thaliana OX=3702 GN=At3g49470 PE=2 SV=2	PREDICTED: nascent polypeptide-associated complex subunit alpha-like protein 2 [Prunus mume]	Nascent polypeptide-associated complex subunit alpha-like protein 2 OS=Pyrus ussuriensis x Pyrus communis OX=2448454 GN=D8674_001762 PE=4 SV=1	GO:0005854|nascent polypeptide-associated complex
rna-Psp00092.1	Superscaffold1	569873	571155	-	no KO assigned | (RefSeq) uncharacterized protein LOC103943350 (A)	-	hypothetical protein C1H46_028587 [Malus baccata]	Uncharacterized protein OS=Pyrus ussuriensis x Pyrus communis OX=2448454 GN=D8674_001761 PE=4 SV=1	-
rna-Psp00093.1	Superscaffold1	573709	574212	PF14223;gag-polypeptide of LTR copia-type	no KO assigned | (RefSeq) uncharacterized protein LOC114824090 (A)	-	uncharacterized protein LOC103429806 [Malus domestica]	CCHC-type domain-containing protein OS=Fagus sylvatica OX=28930 GN=FSB_LOCUS47933 PE=4 SV=1	-
rna-Psp00094.1	Superscaffold1	577953	581158	PF08100;Dimerisation domain|PF00891;O-methyltransferase domain	K13066 caffeic acid 3-O-methyltransferase / acetylserotonin O-methyltransferase [EC:2.1.1.68 2.1.1.4] | (RefSeq) caffeic acid 3-O-methyltransferase (A)	Caffeic acid 3-O-methyltransferase OS=Prunus dulcis OX=3755 GN=COMT1 PE=2 SV=1	caffeic acid O-methyltransferase [Malus domestica]	Caffeic acid 3-O-methyltransferase OS=Pyrus ussuriensis x Pyrus communis OX=2448454 GN=D8674_001758 PE=3 SV=1	GO:0008171|O-methyltransferase activity;GO:0046983|protein dimerization activity;GO:0032259|methylation
rna-Psp00095.1	Superscaffold1	588430	589565	-	-	-	phenylalanine--tRNA ligase alpha subunit [Pyrus ussuriensis x Pyrus communis]	Phenylalanine--tRNA ligase alpha subunit OS=Pyrus ussuriensis x Pyrus communis OX=2448454 GN=D8674_026199 PE=4 SV=1	GO:0004812|aminoacyl-tRNA ligase activity;GO:0005524|ATP binding;GO:0000049|tRNA binding;GO:0006412|translation;GO:0043039|tRNA aminoacylation
rna-Psp00096.1	Superscaffold1	591491	595507	PF03171;2OG-Fe(II) oxygenase superfamily|PF14226;non-haem dioxygenase in morphine synthesis N-terminal	K24028 salicylic acid 3-hydroxylase [EC:1.14.11.-] | (RefSeq) protein DOWNY MILDEW RESISTANCE 6-like (A)	Protein DOWNY MILDEW RESISTANCE 6 OS=Arabidopsis thaliana OX=3702 GN=DMR6 PE=1 SV=1	1-aminocyclopropane-1-carboxylate oxidase 5 [Pyrus ussuriensis x Pyrus communis]	1-aminocyclopropane-1-carboxylate oxidase 5-like OS=Pyrus ussuriensis x Pyrus communis OX=2448454 GN=D8674_001755 PE=3 SV=1	GO:0046872|metal ion binding;GO:0016491|oxidoreductase activity
rna-Psp00097.1	Superscaffold1	603969	606692	PF00400;WD domain, G-beta repeat|PF00400;WD domain, G-beta repeat	K11805 DDB1- and CUL4-associated factor 7 | (RefSeq) protein TRANSPARENT TESTA GLABRA 1-like (A)	Protein TRANSPARENT TESTA GLABRA 1 OS=Arabidopsis thaliana OX=3702 GN=TTG1 PE=1 SV=1	protein TRANSPARENT TESTA GLABRA 1 isoform X2 [Prunus dulcis]	Protein TRANSPARENT TESTA GLABRA 1-like OS=Pyrus ussuriensis x Pyrus communis OX=2448454 GN=D8674_001754 PE=4 SV=1	-
rna-Psp00098.1	Superscaffold1	613997	621701	PF13639;Ring finger domain	no KO assigned | (RefSeq) E3 ubiquitin-protein ligase RHA2A-like (A)	Brassinosteroid-responsive RING protein 1 OS=Arabidopsis thaliana OX=3702 GN=BRH1 PE=2 SV=1	PREDICTED: E3 ubiquitin-protein ligase RHA2A-like [Pyrus x bretschneideri]	RING-type domain-containing protein OS=Malus domestica OX=3750 GN=DVH24_022347 PE=4 SV=1	GO:0008270|zinc ion binding;GO:0016021|integral component of membrane
rna-Psp00099.1	Superscaffold1	624622	625829	-	no KO assigned | (RefSeq) uncharacterized protein LOC103943358 isoform X2 (A)	-	hypothetical protein DVH24_024988 [Malus domestica]	Uncharacterized protein OS=Pyrus ussuriensis x Pyrus communis OX=2448454 GN=D8674_001752 PE=4 SV=1	GO:0016021|integral component of membrane;GO:0008270|zinc ion binding
rna-Psp00100.1	Superscaffold1	635295	639419	PF00072;Response regulator receiver domain|PF06203;CCT motif	K12130 pseudo-response regulator 5 | (RefSeq) two-component response regulator-like APRR5 isoform X1 (A)	Two-component response regulator-like APRR5 OS=Arabidopsis thaliana OX=3702 GN=APRR5 PE=1 SV=2	two-component response regulator-like APRR5 isoform X1 [Prunus persica]	Uncharacterized protein OS=Malus domestica OX=3750 GN=DVH24_022350 PE=3 SV=1	GO:0016301|kinase activity;GO:0000160|phosphorelay signal transduction system;GO:0048511|rhythmic process;GO:0005634|nucleus
rna-Psp00101.1	Superscaffold1	642249	651967	PF07734;F-box associated|PF00646;F-box domain|PF00646;F-box domain	no KO assigned | (RefSeq) F-box/kelch-repeat protein At3g23880-like (A)	F-box/kelch-repeat protein At3g06240 OS=Arabidopsis thaliana OX=3702 GN=At3g06240 PE=2 SV=1	hypothetical protein D8674_032325 [Pyrus ussuriensis x Pyrus communis]	F-box domain-containing protein OS=Malus domestica OX=3750 GN=DVH24_022352 PE=4 SV=1	GO:0003723|RNA binding;GO:0003735|structural constituent of ribosome;GO:0006414|translational elongation;GO:0005840|ribosome;GO:0003690|double-stranded DNA binding;GO:0006353|DNA-templated transcription, termination;GO:0006355|regulation of transcription, DNA-templated
rna-Psp00102.1	Superscaffold1	653647	655023	PF00428;60s Acidic ribosomal protein	K02942 large subunit ribosomal protein LP1 | (RefSeq) 60S acidic ribosomal protein P1-like (A)	60S acidic ribosomal protein P1 OS=Zea mays OX=4577 GN=RPP1A PE=1 SV=1	60S acidic ribosomal protein P1-like [Malus domestica]	Uncharacterized protein OS=Malus baccata OX=106549 GN=C1H46_019772 PE=3 SV=1	GO:0003735|structural constituent of ribosome;GO:0006414|translational elongation;GO:0005840|ribosome;GO:0003723|RNA binding
rna-Psp00103.1	Superscaffold1	655476	660375	PF00076;RNA recognition motif. (a.k.a. RRM, RBD, or RNP domain)|PF00076;RNA recognition motif. (a.k.a. RRM, RBD, or RNP domain)	K12890 splicing factor, arginine/serine-rich 1 | (RefSeq) serine/arginine-rich splicing factor SR34A (A)	Serine/arginine-rich splicing factor SR34A OS=Arabidopsis thaliana OX=3702 GN=SR34A PE=2 SV=1	hypothetical protein C1H46_035080 [Malus baccata]	Serine/arginine-rich splicing factor SR34A-like OS=Pyrus ussuriensis x Pyrus communis OX=2448454 GN=D8674_032323 PE=4 SV=1	GO:0003723|RNA binding;GO:0003735|structural constituent of ribosome;GO:0006414|translational elongation;GO:0005840|ribosome
rna-Psp00103.2	Superscaffold1	655495	660289	PF00076;RNA recognition motif. (a.k.a. RRM, RBD, or RNP domain)|PF00076;RNA recognition motif. (a.k.a. RRM, RBD, or RNP domain)	K12890 splicing factor, arginine/serine-rich 1 | (RefSeq) serine/arginine-rich splicing factor SR34A (A)	Serine/arginine-rich splicing factor SR34A OS=Arabidopsis thaliana OX=3702 GN=SR34A PE=2 SV=1	hypothetical protein C1H46_035080 [Malus baccata]	Serine/arginine-rich splicing factor SR34A-like OS=Pyrus ussuriensis x Pyrus communis OX=2448454 GN=D8674_032323 PE=4 SV=1	GO:0003723|RNA binding;GO:0003735|structural constituent of ribosome;GO:0006414|translational elongation;GO:0005840|ribosome
rna-Psp00103.3	Superscaffold1	655656	660285	PF00076;RNA recognition motif. (a.k.a. RRM, RBD, or RNP domain)|PF00076;RNA recognition motif. (a.k.a. RRM, RBD, or RNP domain)	K12890 splicing factor, arginine/serine-rich 1 | (RefSeq) serine/arginine-rich splicing factor SR34A (A)	Serine/arginine-rich splicing factor SR34A OS=Arabidopsis thaliana OX=3702 GN=SR34A PE=2 SV=1	hypothetical protein C1H46_035080 [Malus baccata]	Serine/arginine-rich splicing factor SR34A-like OS=Pyrus ussuriensis x Pyrus communis OX=2448454 GN=D8674_032323 PE=4 SV=1	GO:0003723|RNA binding;GO:0003735|structural constituent of ribosome;GO:0006414|translational elongation;GO:0005840|ribosome
rna-Psp00104.1	Superscaffold1	668279	672108	PF07145;Ataxin-2 C-terminal region|PF00076;RNA recognition motif. (a.k.a. RRM, RBD, or RNP domain)|PF00076;RNA recognition motif. (a.k.a. RRM, RBD, or RNP domain)	no KO assigned | (RefSeq) polyadenylate-binding protein-interacting protein 12 (A)	Polyadenylate-binding protein-interacting protein 12 OS=Arabidopsis thaliana OX=3702 GN=CID12 PE=1 SV=1	PREDICTED: polyadenylate-binding protein-interacting protein 12 [Prunus mume]	Uncharacterized protein OS=Malus domestica OX=3750 GN=DVH24_022354 PE=4 SV=1	GO:0003723|RNA binding
rna-Psp00104.2	Superscaffold1	668330	672108	PF07145;Ataxin-2 C-terminal region|PF00076;RNA recognition motif. (a.k.a. RRM, RBD, or RNP domain)|PF00076;RNA recognition motif. (a.k.a. RRM, RBD, or RNP domain)	no KO assigned | (RefSeq) polyadenylate-binding protein-interacting protein 12 (A)	Polyadenylate-binding protein-interacting protein 12 OS=Arabidopsis thaliana OX=3702 GN=CID12 PE=1 SV=1	PREDICTED: polyadenylate-binding protein-interacting protein 12 [Prunus mume]	Uncharacterized protein OS=Malus domestica OX=3750 GN=DVH24_022354 PE=4 SV=1	GO:0003723|RNA binding
rna-Psp00105.1	Superscaffold1	677824	680172	PF14009;Domain of unknown function (DUF4228)	no KO assigned | (RefSeq) uncharacterized protein LOC103943510 (A)	Inositol-pentakisphosphate 2-kinase OS=Arabidopsis thaliana OX=3702 GN=IPK1 PE=1 SV=1	unnamed protein product [Prunus armeniaca]	Uncharacterized protein OS=Malus domestica OX=3750 GN=DVH24_022355 PE=4 SV=1	-
rna-Psp00106.1	Superscaffold1	681468	682554	PF00011;Hsp20/alpha crystallin family	K13993 HSP20 family protein | (RefSeq) small heat shock protein, chloroplastic-like (A)	Small heat shock protein, chloroplastic OS=Pisum sativum OX=3888 GN=HSP21 PE=2 SV=1	unnamed protein product [Prunus armeniaca]	SHSP domain-containing protein OS=Malus domestica OX=3750 GN=DVH24_022356 PE=3 SV=1	GO:0009408|response to heat
rna-Psp00107.1	Superscaffold1	685229	688046	PF13178;Protein of unknown function (DUF4005)|PF00612;IQ calmodulin-binding motif|PF00612;IQ calmodulin-binding motif	no KO assigned | (RefSeq) protein IQ-DOMAIN 14-like (A)	Protein IQ-DOMAIN 14 OS=Arabidopsis thaliana OX=3702 GN=IQD14 PE=1 SV=1	uncharacterized protein LOC18787498 isoform X1 [Prunus persica]	DUF4005 domain-containing protein OS=Malus baccata OX=106549 GN=C1H46_019776 PE=4 SV=1	GO:0005516|calmodulin binding
rna-Psp00107.2	Superscaffold1	685435	688046	PF13178;Protein of unknown function (DUF4005)|PF00612;IQ calmodulin-binding motif|PF00612;IQ calmodulin-binding motif	no KO assigned | (RefSeq) protein IQ-DOMAIN 14-like (A)	Protein IQ-DOMAIN 14 OS=Arabidopsis thaliana OX=3702 GN=IQD14 PE=1 SV=1	uncharacterized protein LOC18787498 isoform X1 [Prunus persica]	DUF4005 domain-containing protein OS=Malus baccata OX=106549 GN=C1H46_019776 PE=4 SV=1	GO:0005516|calmodulin binding
rna-Psp00108.1	Superscaffold1	689048	690889	-	no KO assigned | (RefSeq) uncharacterized protein LOC103406599 (A)	-	uncharacterized protein LOC117617716 [Prunus dulcis]	Uncharacterized protein OS=Malus domestica OX=3750 GN=DVH24_022358 PE=4 SV=1	GO:0016021|integral component of membrane
rna-Psp00109.1	Superscaffold1	691637	698197	-	no KO assigned | (RefSeq) uncharacterized protein LOC103943368 (A)	-	uncharacterized protein LOC103439938 isoform X1 [Malus domestica]	Uncharacterized protein OS=Malus domestica OX=3750 GN=DVH24_022359 PE=4 SV=1	-
rna-Psp00109.2	Superscaffold1	691637	698197	-	no KO assigned | (RefSeq) uncharacterized protein LOC103943368 (A)	-	uncharacterized protein LOC103439938 isoform X1 [Malus domestica]	Uncharacterized protein OS=Malus domestica OX=3750 GN=DVH24_022359 PE=4 SV=1	-
rna-Psp00110.1	Superscaffold1	702044	706469	PF00069;Protein kinase domain	no KO assigned | (RefSeq) CDPK-related kinase 4 isoform X1 (A)	CDPK-related kinase 4 OS=Arabidopsis thaliana OX=3702 GN=CRK4 PE=1 SV=1	unnamed protein product [Prunus armeniaca]	Protein kinase domain-containing protein OS=Malus domestica OX=3750 GN=DVH24_022360 PE=4 SV=1	GO:0005524|ATP binding;GO:0004672|protein kinase activity
rna-Psp00111.1	Superscaffold1	729628	731077	PF02183;Homeobox associated leucine zipper|PF00046;Homeodomain	K09338 homeobox-leucine zipper protein | (RefSeq) homeobox-leucine zipper protein ATHB-7-like (A)	Homeobox-leucine zipper protein HOX6 OS=Oryza sativa subsp. indica OX=39946 GN=HOX6 PE=2 SV=2	homeobox-leucine zipper protein ATHB-12 [Prunus persica]	Homeobox 7-like protein OS=Malus domestica OX=3750 GN=DVH24_022363 PE=2 SV=1	GO:0000981|DNA-binding transcription factor activity, RNA polymerase II-specific;GO:0043565|sequence-specific DNA binding;GO:0005634|nucleus;GO:0045893|positive regulation of transcription, DNA-templated
rna-Psp00112.1	Superscaffold1	733815	735580	PF01020;Ribosomal L40e family|PF00240;Ubiquitin family	K02927 ubiquitin-large subunit ribosomal protein L40e | (RefSeq) ubiquitin-60S ribosomal protein L40 (A)	Ubiquitin-60S ribosomal protein L40 OS=Brassica rapa subsp. pekinensis OX=51351 PE=2 SV=2	ubiquitin-60S ribosomal protein L40 [Solanum pennellii]	Uncharacterized protein OS=Populus davidiana OX=266767 PE=4 SV=1	GO:0031386|protein tag;GO:0003735|structural constituent of ribosome;GO:0031625|ubiquitin protein ligase binding;GO:0019941|modification-dependent protein catabolic process;GO:0016567|protein ubiquitination;GO:0006412|translation;GO:0005737|cytoplasm;GO:0005634|nucleus;GO:0005840|ribosome
rna-Psp00113.1	Superscaffold1	745186	747328	PF01182;Glucosamine-6-phosphate isomerases/6-phosphogluconolactonase	K01057 6-phosphogluconolactonase [EC:3.1.1.31] | (RefSeq) probable 6-phosphogluconolactonase 4, chloroplastic (A)	Probable 6-phosphogluconolactonase 4, chloroplastic OS=Oryza sativa subsp. indica OX=39946 GN=OsI_031067 PE=3 SV=2	probable 6-phosphogluconolactonase 2 [Malus domestica]	Probable 6-phosphogluconolactonase OS=Malus baccata OX=106549 GN=C1H46_019786 PE=3 SV=1	GO:0017057|6-phosphogluconolactonase activity;GO:0005975|carbohydrate metabolic process;GO:0006098|pentose-phosphate shunt
rna-Psp00113.2	Superscaffold1	745189	747328	PF01182;Glucosamine-6-phosphate isomerases/6-phosphogluconolactonase	K01057 6-phosphogluconolactonase [EC:3.1.1.31] | (RefSeq) probable 6-phosphogluconolactonase 4, chloroplastic (A)	Probable 6-phosphogluconolactonase 4, chloroplastic OS=Oryza sativa subsp. indica OX=39946 GN=OsI_031067 PE=3 SV=2	probable 6-phosphogluconolactonase 4, chloroplastic isoform X2 [Malus domestica]	Probable 6-phosphogluconolactonase OS=Malus baccata OX=106549 GN=C1H46_019786 PE=3 SV=1	GO:0017057|6-phosphogluconolactonase activity;GO:0005975|carbohydrate metabolic process;GO:0006098|pentose-phosphate shunt
rna-Psp00114.1	Superscaffold1	748099	750812	PF01182;Glucosamine-6-phosphate isomerases/6-phosphogluconolactonase	K01057 6-phosphogluconolactonase [EC:3.1.1.31] | (RefSeq) probable 6-phosphogluconolactonase 4, chloroplastic (A)	Probable 6-phosphogluconolactonase 4, chloroplastic OS=Oryza sativa subsp. indica OX=39946 GN=OsI_031067 PE=3 SV=2	unnamed protein product [Prunus armeniaca]	Probable 6-phosphogluconolactonase OS=Malus baccata OX=106549 GN=C1H46_019787 PE=3 SV=1	GO:0017057|6-phosphogluconolactonase activity;GO:0005975|carbohydrate metabolic process;GO:0006098|pentose-phosphate shunt
rna-Psp00115.1	Superscaffold1	755543	759619	PF00566;Rab-GTPase-TBC domain	no KO assigned | (RefSeq) GTPase-activating protein GYP7-like isoform X1 (A)	Rab GTPase-activating protein 22 OS=Arabidopsis thaliana OX=3702 GN=RABGAP22 PE=1 SV=1	GTPase-activating protein GYP7 isoform X2 [Prunus avium]	Rab-GAP TBC domain-containing protein OS=Malus domestica OX=3750 GN=DVH24_022367 PE=4 SV=1	GO:0016021|integral component of membrane
rna-Psp00115.2	Superscaffold1	755543	759619	PF00566;Rab-GTPase-TBC domain	no KO assigned | (RefSeq) GTPase-activating protein GYP7-like isoform X1 (A)	Rab GTPase-activating protein 22 OS=Arabidopsis thaliana OX=3702 GN=RABGAP22 PE=1 SV=1	hypothetical protein DVH24_022367 [Malus domestica]	GTPase-activating protein gyp7 OS=Pyrus ussuriensis x Pyrus communis OX=2448454 GN=D8674_032305 PE=4 SV=1	GO:0016021|integral component of membrane
rna-Psp00116.1	Superscaffold1	760888	762414	PF00173;Cytochrome b5-like Heme/Steroid binding domain	K23490 cytochrome b5 | (RefSeq) cytochrome b5-like (A)	Cytochrome b5 isoform E OS=Arabidopsis thaliana OX=3702 GN=CYTB5-E PE=1 SV=2	cytochrome b5 [Abrus precatorius]	Cytochrome b5 heme-binding domain-containing protein OS=Malus baccata OX=106549 GN=C1H46_019789 PE=3 SV=1	GO:0020037|heme binding;GO:0046872|metal ion binding;GO:0016021|integral component of membrane;GO:0009055|electron transfer activity;GO:0043231|intracellular membrane-bounded organelle;GO:0016020|membrane
rna-Psp00117.1	Superscaffold1	765489	769162	PF03169;OPT oligopeptide transporter protein	no KO assigned | (RefSeq) metal-nicotianamine transporter YSL3-like (A)	Metal-nicotianamine transporter YSL3 OS=Arabidopsis thaliana OX=3702 GN=YSL3 PE=2 SV=1	unnamed protein product [Prunus armeniaca]	Yellow stripe-like protein 3 OS=Malus baccata var. xiaojinensis OX=141206 GN=YSL3 PE=2 SV=1	GO:0055085|transmembrane transport;GO:0016021|integral component of membrane;GO:0051980|iron-nicotianamine transmembrane transporter activity;GO:0010039|response to iron ion;GO:0048316|seed development;GO:0016020|membrane;GO:0005886|plasma membrane
rna-Psp00118.1	Superscaffold1	771885	774987	PF17862;AAA+ lid domain|PF00004;ATPase family associated with various cellular activities (AAA)	K22530 ATPase family AAA domain-containing protein 1 [EC:3.6.1.-] | (RefSeq) ATPase family AAA domain-containing protein 1-like (A)	ATPase family AAA domain-containing protein FIGL1 OS=Arabidopsis thaliana OX=3702 GN=FIGL1 PE=2 SV=2	PREDICTED: ATPase family AAA domain-containing protein 1-B-like [Prunus mume]	AAA domain-containing protein OS=Malus domestica OX=3750 GN=DVH24_022369 PE=3 SV=1	GO:0005524|ATP binding;GO:0016887|ATP hydrolysis activity;GO:0016021|integral component of membrane
rna-Psp00119.1	Superscaffold1	778924	787283	PF00004;ATPase family associated with various cellular activities (AAA)|PF03643;Vacuolar protein sorting-associated protein 26|PF14363;Domain associated at C-terminal with AAA	K08900 mitochondrial chaperone BCS1 | (RefSeq) AAA-ATPase At2g46620-like isoform X1 (A)	AAA-ATPase At2g46620 OS=Arabidopsis thaliana OX=3702 GN=At2g46620 PE=2 SV=1	PREDICTED: AAA-ATPase At2g46620-like [Pyrus x bretschneideri]	Mitochondrial chaperone bcs1 OS=Pyrus ussuriensis x Pyrus communis OX=2448454 GN=D8674_032301 PE=3 SV=1	GO:0005524|ATP binding;GO:0016887|ATP hydrolysis activity;GO:0006886|intracellular protein transport;GO:0016021|integral component of membrane
rna-Psp00120.1	Superscaffold1	787368	789109	PF00581;Rhodanese-like domain	no KO assigned | (RefSeq) rhodanese-like domain-containing protein 14, chloroplastic (A)	Rhodanese-like domain-containing protein 14, chloroplastic OS=Arabidopsis thaliana OX=3702 GN=At4g27700 PE=2 SV=1	unnamed protein product [Prunus armeniaca]	Rhodanese domain-containing protein OS=Malus domestica OX=3750 GN=DVH24_022371 PE=4 SV=1	-
rna-Psp00121.1	Superscaffold1	791162	794319	PF05631;Sugar-tranasporters, 12 TM	K24175 MFS transporter, MFS domain-containing protein family, molybdate-anion transporter | (RefSeq) molybdate-anion transporter-like (A)	-	molybdate-anion transporter [Prunus persica]	Major facilitator superfamily domain-containing protein 5 OS=Malus domestica OX=3750 GN=DVH24_024958 PE=4 SV=1	GO:0015098|molybdate ion transmembrane transporter activity;GO:0016021|integral component of membrane;GO:0016020|membrane
rna-Psp00122.1	Superscaffold1	795709	802018	PF08314;Secretory pathway protein Sec39|PF08314;Secretory pathway protein Sec39	K20473 neuroblastoma-amplified sequence | (RefSeq) MAG2-interacting protein 2-like (A)	MAG2-interacting protein 2 OS=Arabidopsis thaliana OX=3702 GN=MIP2 PE=1 SV=1	MAG2-interacting protein 2 isoform X2 [Prunus avium]	Uncharacterized protein OS=Pyrus ussuriensis x Pyrus communis OX=2448454 GN=D8674_001749 PE=4 SV=1	GO:0015031|protein transport;GO:0006890|retrograde vesicle-mediated transport, Golgi to endoplasmic reticulum;GO:0005783|endoplasmic reticulum
rna-Psp00123.1	Superscaffold1	802072	805316	-	K20473 neuroblastoma-amplified sequence | (RefSeq) MAG2-interacting protein 2-like (A)	MAG2-interacting protein 2 OS=Arabidopsis thaliana OX=3702 GN=MIP2 PE=1 SV=1	PREDICTED: MAG2-interacting protein 2 isoform X1 [Prunus mume]	Uncharacterized protein OS=Pyrus ussuriensis x Pyrus communis OX=2448454 GN=D8674_001749 PE=4 SV=1	GO:0015031|protein transport;GO:0006890|retrograde vesicle-mediated transport, Golgi to endoplasmic reticulum;GO:0005783|endoplasmic reticulum
rna-Psp00124.1	Superscaffold1	806442	812105	-	no KO assigned | (RefSeq) U-box domain-containing protein 44-like (A)	-	hypothetical protein GOBAR_DD17069 [Gossypium barbadense]	U-box domain-containing protein 43-like OS=Pyrus ussuriensis x Pyrus communis OX=2448454 GN=D8674_001748 PE=4 SV=1	GO:0004842|ubiquitin-protein transferase activity
rna-Psp00125.1	Superscaffold1	812171	814965	-	no KO assigned | (RefSeq) U-box domain-containing protein 43-like (A)	-	ARM repeat superfamily protein [Prunus dulcis]	U-box domain-containing protein 43-like OS=Pyrus ussuriensis x Pyrus communis OX=2448454 GN=D8674_001747 PE=4 SV=1	GO:0004842|ubiquitin-protein transferase activity
rna-Psp00126.1	Superscaffold1	816845	820577	PF00076;RNA recognition motif. (a.k.a. RRM, RBD, or RNP domain)	no KO assigned | (RefSeq) RNA-binding protein 2-like isoform X1 (A)	RNA-binding protein 2 OS=Medicago truncatula OX=3880 GN=RBP2 PE=2 SV=1	PREDICTED: uncharacterized protein LOC101301247 [Fragaria vesca subsp. vesca]	Maternally expressed protein 5-like OS=Pyrus ussuriensis x Pyrus communis OX=2448454 GN=D8674_001746 PE=4 SV=1	GO:0003723|RNA binding;GO:0003729|mRNA binding
rna-Psp00127.1	Superscaffold1	822020	823012	PF03226;Yippee zinc-binding/DNA-binding /Mis18, centromere assembly	no KO assigned | (RefSeq) protein yippee-like At4g27740 (A)	Protein yippee-like At4g27740 OS=Arabidopsis thaliana OX=3702 GN=At4g27740 PE=3 SV=1	protein yippee-like At4g27740 [Prunus persica]	Protein yippee-like OS=Pyrus ussuriensis x Pyrus communis OX=2448454 GN=D8674_001745 PE=3 SV=1	GO:0046872|metal ion binding
rna-Psp00128.1	Superscaffold1	825054	827052	PF03226;Yippee zinc-binding/DNA-binding /Mis18, centromere assembly	no KO assigned | (RefSeq) protein yippee-like At4g27745 (A)	Protein yippee-like At4g27745 OS=Arabidopsis thaliana OX=3702 GN=At4g27745 PE=3 SV=2	protein yippee-like At4g27745 [Prunus avium]	Protein yippee-like OS=Pyrus ussuriensis x Pyrus communis OX=2448454 GN=D8674_001744 PE=3 SV=1	GO:0046872|metal ion binding
rna-Psp00128.2	Superscaffold1	825228	826921	PF03226;Yippee zinc-binding/DNA-binding /Mis18, centromere assembly	no KO assigned | (RefSeq) protein yippee-like At4g27745 (A)	Protein yippee-like At4g27745 OS=Arabidopsis thaliana OX=3702 GN=At4g27745 PE=3 SV=2	protein yippee-like At4g27745 [Prunus avium]	Protein yippee-like OS=Pyrus ussuriensis x Pyrus communis OX=2448454 GN=D8674_001744 PE=3 SV=1	GO:0046872|metal ion binding
rna-Psp00129.1	Superscaffold1	830467	830725	-	-	-	DEAD-box ATP-dependent RNA helicase 28-like [Pyrus ussuriensis x Pyrus communis]	DEAD-box ATP-dependent RNA helicase 28-like OS=Pyrus ussuriensis x Pyrus communis OX=2448454 GN=D8674_001742 PE=4 SV=1	GO:0004386|helicase activity
rna-Psp00130.1	Superscaffold1	830734	834785	PF02701;Dof domain, zinc finger	no KO assigned | (RefSeq) dof zinc finger protein DOF4.6-like (A)	Dof zinc finger protein 1 OS=Oryza sativa subsp. japonica OX=39947 GN=DOF1 PE=2 SV=1	dof zinc finger protein DOF4.6-like [Prunus avium]	Dof zinc finger protein DOF4.6 OS=Eriobotrya japonica OX=32224 PE=2 SV=1	GO:0003677|DNA binding;GO:0006355|regulation of transcription, DNA-templated;GO:0005634|nucleus
rna-Psp00131.1	Superscaffold1	858413	863059	PF00400;WD domain, G-beta repeat|PF00400;WD domain, G-beta repeat|PF00400;WD domain, G-beta repeat	no KO assigned | (RefSeq) uncharacterized protein LOC103943394 (A)	Protein HIRA OS=Arabidopsis thaliana OX=3702 GN=HIRA PE=1 SV=2	PREDICTED: uncharacterized protein LOC103951627 isoform X2 [Pyrus x bretschneideri]	Uncharacterized protein OS=Pyrus ussuriensis x Pyrus communis OX=2448454 GN=D8674_001739 PE=4 SV=1	-
rna-Psp00131.2	Superscaffold1	858522	862967	PF00400;WD domain, G-beta repeat|PF00400;WD domain, G-beta repeat|PF00400;WD domain, G-beta repeat	no KO assigned | (RefSeq) uncharacterized protein LOC103943394 (A)	Protein HIRA OS=Arabidopsis thaliana OX=3702 GN=HIRA PE=1 SV=2	PREDICTED: uncharacterized protein LOC103951627 isoform X2 [Pyrus x bretschneideri]	Uncharacterized protein OS=Pyrus ussuriensis x Pyrus communis OX=2448454 GN=D8674_001739 PE=4 SV=1	-
rna-Psp00132.1	Superscaffold1	864386	864694	-	no KO assigned | (RefSeq) uncharacterized protein LOC103443957 (A)	-	uncharacterized protein LOC115715596 [Cannabis sativa]	Uncharacterized protein OS=Pyrus ussuriensis x Pyrus communis OX=2448454 GN=D8674_001737 PE=4 SV=1	-
rna-Psp00133.1	Superscaffold1	865832	868052	PF00805;Pentapeptide repeats (8 copies)|PF00805;Pentapeptide repeats (8 copies)	no KO assigned | (RefSeq) thylakoid lumenal 17.4 kDa protein, chloroplastic-like (A)	Thylakoid lumenal 17.4 kDa protein, chloroplastic OS=Arabidopsis thaliana OX=3702 GN=TL17 PE=1 SV=2	thylakoid lumenal 17.4 kDa protein chloroplastic [Prunus yedoensis var. nudiflora]	Uncharacterized protein OS=Malus domestica OX=3750 GN=DVH24_022385 PE=4 SV=1	-
rna-Psp00134.1	Superscaffold1	875295	878042	PF00887;Acyl CoA binding protein|PF12796;Ankyrin repeats (3 copies)	no KO assigned | (RefSeq) acyl-CoA-binding domain-containing protein 1 (A)	Acyl-CoA-binding domain-containing protein 2 OS=Arabidopsis thaliana OX=3702 GN=ACBP2 PE=1 SV=1	acyl-CoA-binding domain-containing protein 1-like isoform X1 [Prunus avium]	Acyl-CoA-binding domain-containing protein 1-like OS=Pyrus ussuriensis x Pyrus communis OX=2448454 GN=D8674_001735 PE=3 SV=1	GO:0000062|fatty-acyl-CoA binding;GO:0008289|lipid binding;GO:0016021|integral component of membrane
rna-Psp00135.1	Superscaffold1	878911	880393	PF13202;EF hand|PF13202;EF hand|PF13499;EF-hand domain pair	K23901 calumenin | (RefSeq) calumenin (A)	Calcium-dependent protein kinase 34 OS=Arabidopsis thaliana OX=3702 GN=CPK34 PE=2 SV=1	calumenin-B [Prunus yedoensis var. nudiflora]	Calumenin OS=Pyrus ussuriensis x Pyrus communis OX=2448454 GN=D8674_001734 PE=4 SV=1	GO:0005509|calcium ion binding;GO:0016021|integral component of membrane;GO:0005783|endoplasmic reticulum
rna-Psp00136.1	Superscaffold1	880633	881533	-	-	-	hypothetical protein D8674_001733 [Pyrus ussuriensis x Pyrus communis]	Uncharacterized protein OS=Pyrus ussuriensis x Pyrus communis OX=2448454 GN=D8674_001733 PE=4 SV=1	-
rna-Psp00137.1	Superscaffold1	882551	887404	PF13513;HEAT-like repeat|PF03810;Importin-beta N-terminal domain	K14293 importin subunit beta-1 | (RefSeq) importin subunit beta-1 (A)	Importin subunit beta-1 OS=Arabidopsis thaliana OX=3702 GN=KPNB1 PE=1 SV=1	importin subunit beta-1 [Prunus persica]	Importin subunit beta-1 OS=Pyrus ussuriensis x Pyrus communis OX=2448454 GN=D8674_001732 PE=4 SV=1	GO:0031267|small GTPase binding;GO:0006606|protein import into nucleus;GO:0005737|cytoplasm;GO:0005634|nucleus;GO:0061608|nuclear import signal receptor activity;GO:0008139|nuclear localization sequence binding
rna-Psp00138.1	Superscaffold1	895875	898927	PF00481;Protein phosphatase 2C	K04457 protein phosphatase 1A [EC:3.1.3.16] | (RefSeq) protein phosphatase 2C 57 (A)	Protein phosphatase 2C 57 OS=Arabidopsis thaliana OX=3702 GN=PPH1 PE=1 SV=2	protein phosphatase 2C 57 isoform X2 [Prunus avium]	Protein-serine/threonine phosphatase OS=Pyrus ussuriensis x Pyrus communis OX=2448454 GN=D8674_001730 PE=3 SV=1	GO:0046872|metal ion binding;GO:0106306|protein serine phosphatase activity;GO:0106307|protein threonine phosphatase activity;GO:0016021|integral component of membrane
rna-Psp00139.1	Superscaffold1	899746	901647	-	no KO assigned | (RefSeq) protein PLASTID TRANSCRIPTIONALLY ACTIVE 7-like isoform X1 (A)	Protein PLASTID TRANSCRIPTIONALLY ACTIVE 7 OS=Arabidopsis thaliana OX=3702 GN=PTAC7 PE=1 SV=1	protein PLASTID TRANSCRIPTIONALLY ACTIVE 7 [Prunus avium]	Uncharacterized protein OS=Pyrus ussuriensis x Pyrus communis OX=2448454 GN=D8674_001729 PE=4 SV=1	GO:0042793|plastid transcription;GO:0000427|plastid-encoded plastid RNA polymerase complex
rna-Psp00140.1	Superscaffold1	905679	914000	PF13374;Tetratricopeptide repeat|PF00013;KH domain|PF00013;KH domain|PF00013;KH domain|PF13424;Tetratricopeptide repeat|PF13181;Tetratricopeptide repeat	K21444 poly(rC)-binding protein 3/4 | (RefSeq) KH domain-containing protein HEN4-like (A)	RNA-binding KH domain-containing protein RCF3 OS=Arabidopsis thaliana OX=3702 GN=RCF3 PE=1 SV=1	hypothetical protein C1H46_019809 [Malus baccata]	KH domain-containing protein OS=Pyrus ussuriensis x Pyrus communis OX=2448454 GN=D8674_001728 PE=4 SV=1	GO:0003723|RNA binding;GO:0009658|chloroplast organization;GO:0031425|chloroplast RNA processing;GO:0009507|chloroplast;GO:0004857|enzyme inhibitor activity;GO:0005840|ribosome
rna-Psp00141.1	Superscaffold1	915987	919023	-	no KO assigned | (RefSeq) uncharacterized protein LOC103943406 (A)	-	PREDICTED: uncharacterized protein LOC103333621 [Prunus mume]	Uncharacterized protein OS=Pyrus ussuriensis x Pyrus communis OX=2448454 GN=D8674_001727 PE=4 SV=1	GO:0016021|integral component of membrane;GO:0003723|RNA binding;GO:0009658|chloroplast organization;GO:0031425|chloroplast RNA processing;GO:0009507|chloroplast
rna-Psp00141.2	Superscaffold1	915987	919023	-	no KO assigned | (RefSeq) uncharacterized protein LOC103943406 (A)	-	PREDICTED: uncharacterized protein LOC103333621 [Prunus mume]	Uncharacterized protein OS=Pyrus ussuriensis x Pyrus communis OX=2448454 GN=D8674_001727 PE=4 SV=1	GO:0016021|integral component of membrane;GO:0003723|RNA binding;GO:0009658|chloroplast organization;GO:0031425|chloroplast RNA processing;GO:0009507|chloroplast
rna-Psp00141.3	Superscaffold1	915987	919023	-	no KO assigned | (RefSeq) uncharacterized protein LOC103943406 (A)	-	uncharacterized protein LOC117620319 [Prunus dulcis]	Uncharacterized protein OS=Pyrus ussuriensis x Pyrus communis OX=2448454 GN=D8674_001727 PE=4 SV=1	GO:0016021|integral component of membrane;GO:0003723|RNA binding;GO:0009658|chloroplast organization;GO:0031425|chloroplast RNA processing;GO:0009507|chloroplast
rna-Psp00142.1	Superscaffold1	921701	924368	PF00561;alpha/beta hydrolase fold	no KO assigned | (RefSeq) uncharacterized protein LOC103943405 (A)	-	hypothetical protein C1H46_009724 [Malus baccata]	AB hydrolase-1 domain-containing protein OS=Pyrus ussuriensis x Pyrus communis OX=2448454 GN=D8674_001726 PE=4 SV=1	GO:0003723|RNA binding;GO:0009658|chloroplast organization;GO:0031425|chloroplast RNA processing;GO:0009507|chloroplast
rna-Psp00143.1	Superscaffold1	925902	927401	PF09341;Transcription factor Pcc1	K15902 EKC/KEOPS complex subunit PCC1/LAGE3 | (RefSeq) uncharacterized protein LOC103943404 isoform X1 (A)	-	uncharacterized protein LOC18784878 [Prunus persica]	Uncharacterized protein OS=Pyrus ussuriensis x Pyrus communis OX=2448454 GN=D8674_001725 PE=3 SV=1	GO:0045944|positive regulation of transcription by RNA polymerase II;GO:0070525|tRNA threonylcarbamoyladenosine metabolic process;GO:0000408|EKC/KEOPS complex
rna-Psp00144.1	Superscaffold1	929083	932627	-	no KO assigned | (RefSeq) protein ABIL2-like (A)	Protein ABIL2 OS=Arabidopsis thaliana OX=3702 GN=ABIL2 PE=2 SV=1	protein ABIL2-like [Prunus avium]	Protein ABIL2-like OS=Pyrus ussuriensis x Pyrus communis OX=2448454 GN=D8674_001724 PE=3 SV=1	-
rna-Psp00144.2	Superscaffold1	929117	932415	-	no KO assigned | (RefSeq) protein ABIL2-like (A)	Protein ABIL2 OS=Arabidopsis thaliana OX=3702 GN=ABIL2 PE=2 SV=1	protein ABIL2-like [Prunus avium]	Protein ABIL2-like OS=Pyrus ussuriensis x Pyrus communis OX=2448454 GN=D8674_001724 PE=3 SV=1	-
rna-Psp00145.1	Superscaffold1	941294	944313	PF00520;Ion transport protein	K05391 cyclic nucleotide gated channel, plant | (RefSeq) cyclic nucleotide-gated ion channel 1-like (A)	Cyclic nucleotide-gated ion channel 1 OS=Arabidopsis thaliana OX=3702 GN=CNGC1 PE=1 SV=1	cyclic nucleotide-gated ion channel 1-like isoform X1 [Malus domestica]	Cyclic nucleotide-gated ion channel 1-like OS=Pyrus ussuriensis x Pyrus communis OX=2448454 GN=D8674_001722 PE=4 SV=1	GO:0005216|ion channel activity;GO:0016021|integral component of membrane
rna-Psp00146.1	Superscaffold1	962711	962959	-	-	-	cyclic nucleotide-gated ion channel 1-like [Pyrus ussuriensis x Pyrus communis]	Cyclic nucleotide-gated ion channel 1-like OS=Pyrus ussuriensis x Pyrus communis OX=2448454 GN=D8674_001723 PE=4 SV=1	-
rna-Psp00147.1	Superscaffold1	964432	967523	PF00520;Ion transport protein	K05391 cyclic nucleotide gated channel, plant | (RefSeq) cyclic nucleotide-gated ion channel 1-like (A)	Cyclic nucleotide-gated ion channel 1 OS=Arabidopsis thaliana OX=3702 GN=CNGC1 PE=1 SV=1	cyclic nucleotide-gated ion channel 1-like isoform X2 [Malus domestica]	Cyclic nucleotide-gated ion channel 1-like OS=Pyrus ussuriensis x Pyrus communis OX=2448454 GN=D8674_001722 PE=4 SV=1	GO:0005216|ion channel activity;GO:0016021|integral component of membrane
rna-Psp00148.1	Superscaffold1	997894	1001669	PF00520;Ion transport protein	K05391 cyclic nucleotide gated channel, plant | (RefSeq) cyclic nucleotide-gated ion channel 1-like (A)	Cyclic nucleotide-gated ion channel 1 OS=Arabidopsis thaliana OX=3702 GN=CNGC1 PE=1 SV=1	cyclic nucleotide-gated ion channel 1-like [Malus domestica]	Cyclic nucleotide-gated ion channel 1-like OS=Pyrus ussuriensis x Pyrus communis OX=2448454 GN=D8674_001719 PE=4 SV=1	GO:0005216|ion channel activity;GO:0016021|integral component of membrane
rna-Psp00149.1	Superscaffold1	1006438	1011364	PF01564;Spermine/spermidine synthase domain|PF17284;Spermidine synthase tetramerisation domain	K00797 spermidine synthase [EC:2.5.1.16] | (RefSeq) spermine synthase-like isoform X1 (A)	Spermine synthase OS=Arabidopsis thaliana OX=3702 GN=SPMS PE=1 SV=1	spermine synthase-like [Malus domestica]	Spermine synthase-like OS=Pyrus ussuriensis x Pyrus communis OX=2448454 GN=D8674_001718 PE=3 SV=1	GO:0016740|transferase activity;GO:0006596|polyamine biosynthetic process
rna-Psp00149.2	Superscaffold1	1006438	1011364	PF01564;Spermine/spermidine synthase domain|PF17284;Spermidine synthase tetramerisation domain	K00797 spermidine synthase [EC:2.5.1.16] | (RefSeq) spermine synthase-like isoform X1 (A)	Spermine synthase OS=Arabidopsis thaliana OX=3702 GN=SPMS PE=1 SV=1	spermine synthase-like [Malus domestica]	Spermine synthase-like OS=Pyrus ussuriensis x Pyrus communis OX=2448454 GN=D8674_001718 PE=3 SV=1	GO:0016740|transferase activity;GO:0006596|polyamine biosynthetic process
rna-Psp00149.3	Superscaffold1	1006438	1011364	PF01564;Spermine/spermidine synthase domain|PF17284;Spermidine synthase tetramerisation domain	K00797 spermidine synthase [EC:2.5.1.16] | (RefSeq) spermine synthase-like isoform X1 (A)	Spermine synthase OS=Arabidopsis thaliana OX=3702 GN=SPMS PE=1 SV=1	spermine synthase-like [Malus domestica]	Spermine synthase-like OS=Pyrus ussuriensis x Pyrus communis OX=2448454 GN=D8674_001718 PE=3 SV=1	GO:0016740|transferase activity;GO:0006596|polyamine biosynthetic process
rna-Psp00149.4	Superscaffold1	1006438	1011364	PF01564;Spermine/spermidine synthase domain|PF17284;Spermidine synthase tetramerisation domain	K00797 spermidine synthase [EC:2.5.1.16] | (RefSeq) spermine synthase-like isoform X1 (A)	Spermine synthase OS=Arabidopsis thaliana OX=3702 GN=SPMS PE=1 SV=1	spermine synthase-like [Malus domestica]	Spermine synthase-like OS=Pyrus ussuriensis x Pyrus communis OX=2448454 GN=D8674_001718 PE=3 SV=1	GO:0016740|transferase activity;GO:0006596|polyamine biosynthetic process
rna-Psp00150.1	Superscaffold1	1016657	1020671	PF00481;Protein phosphatase 2C	K14497 protein phosphatase 2C [EC:3.1.3.16] | (RefSeq) probable protein phosphatase 2C 51 (A)	Protein phosphatase 2C 51 OS=Oryza sativa subsp. japonica OX=39947 GN=PP2C51 PE=1 SV=1	protein phosphatase 2C 51 [Pyrus ussuriensis x Pyrus communis]	Protein-serine/threonine phosphatase OS=Pyrus ussuriensis x Pyrus communis OX=2448454 GN=D8674_001717 PE=3 SV=1	GO:0046872|metal ion binding;GO:0106306|protein serine phosphatase activity;GO:0106307|protein threonine phosphatase activity
rna-Psp00150.2	Superscaffold1	1016657	1020671	PF00481;Protein phosphatase 2C	K14497 protein phosphatase 2C [EC:3.1.3.16] | (RefSeq) probable protein phosphatase 2C 51 (A)	Protein phosphatase 2C 51 OS=Oryza sativa subsp. japonica OX=39947 GN=PP2C51 PE=1 SV=1	probable protein phosphatase 2C 51 [Prunus avium]	Protein-serine/threonine phosphatase OS=Malus domestica OX=3750 GN=DVH24_022408 PE=3 SV=1	GO:0046872|metal ion binding;GO:0106306|protein serine phosphatase activity;GO:0106307|protein threonine phosphatase activity
rna-Psp00151.1	Superscaffold1	1024859	1029655	PF01095;Pectinesterase|PF04043;Plant invertase/pectin methylesterase inhibitor	no KO assigned | (RefSeq) probable pectinesterase/pectinesterase inhibitor 34 (A)	Probable pectinesterase/pectinesterase inhibitor 34 OS=Arabidopsis thaliana OX=3702 GN=PME34 PE=2 SV=1	hypothetical protein C1H46_021792 [Malus baccata]	Pectinesterase OS=Pyrus ussuriensis x Pyrus communis OX=2448454 GN=D8674_001716 PE=3 SV=1	GO:0045330|aspartyl esterase activity;GO:0004857|enzyme inhibitor activity;GO:0030599|pectinesterase activity;GO:0042545|cell wall modification;GO:0045490|pectin catabolic process;GO:0005618|cell wall;GO:0016021|integral component of membrane
rna-Psp00152.1	Superscaffold1	1029243	1041918	PF06974;WS/DGAT C-terminal domain	no KO assigned | (RefSeq) O-acyltransferase WSD1-like (A)	O-acyltransferase WSD1 OS=Arabidopsis thaliana OX=3702 GN=WSD1 PE=2 SV=1	O-acyltransferase WSD1 isoform X1 [Cannabis sativa]	Diacylglycerol O-acyltransferase OS=Pyrus ussuriensis x Pyrus communis OX=2448454 GN=D8674_032257 PE=4 SV=1	GO:0004144|diacylglycerol O-acyltransferase activity;GO:0019432|triglyceride biosynthetic process;GO:0016021|integral component of membrane
rna-Psp00153.1	Superscaffold1	1043109	1045437	PF04969;CS domain	no KO assigned | (RefSeq) protein BOBBER 1 (A)	Protein BOBBER 1 OS=Arabidopsis thaliana OX=3702 GN=BOB1 PE=1 SV=1	protein BOBBER 1 isoform X1 [Prunus avium]	Protein BOBBER 1 OS=Pyrus ussuriensis x Pyrus communis OX=2448454 GN=D8674_001714 PE=4 SV=1	GO:0051082|unfolded protein binding;GO:0006457|protein folding;GO:0005737|cytoplasm;GO:0016021|integral component of membrane
rna-Psp00154.1	Superscaffold1	1058087	1060794	PF06203;CCT motif	no KO assigned | (RefSeq) uncharacterized protein LOC103943420 isoform X1 (A)	Putative zinc finger protein CONSTANS-LIKE 11 OS=Arabidopsis thaliana OX=3702 GN=COL11 PE=1 SV=2	uncharacterized protein LOC110767185 [Prunus avium]	CCT domain-containing protein OS=Pyrus ussuriensis x Pyrus communis OX=2448454 GN=D8674_001713 PE=4 SV=1	GO:0005634|nucleus
rna-Psp00155.1	Superscaffold1	1064886	1071438	PF00856;SET domain|PF13832;PHD-zinc-finger like domain|PF13831;PHD-finger|PF00628;PHD-finger|PF00855;PWWP domain	no KO assigned | (RefSeq) histone-lysine N-methyltransferase ATX4 (A)	Histone-lysine N-methyltransferase ATX4 OS=Arabidopsis thaliana OX=3702 GN=ATX4 PE=2 SV=3	hypothetical protein C1H46_019826 [Malus baccata]	Histone-lysine N-methyltransferase ATX4 OS=Pyrus ussuriensis x Pyrus communis OX=2448454 GN=D8674_001705 PE=4 SV=1	GO:0046872|metal ion binding;GO:0008168|methyltransferase activity;GO:0032259|methylation;GO:0005634|nucleus;GO:0016021|integral component of membrane;GO:0016740|transferase activity
rna-Psp00156.1	Superscaffold1	1071365	1072836	PF00583;Acetyltransferase (GNAT) family	no KO assigned | (RefSeq) uncharacterized protein LOC103943421 (A)	-	PREDICTED: uncharacterized protein LOC103333637 [Prunus mume]	N-acetyltransferase domain-containing protein OS=Pyrus ussuriensis x Pyrus communis OX=2448454 GN=D8674_001711 PE=4 SV=1	GO:0008080|N-acetyltransferase activity
rna-Psp00157.1	Superscaffold1	1073670	1074890	PF03754;Domain of unknown function (DUF313)	no KO assigned | (RefSeq) B3 domain-containing protein At1g32030-like (A)	Putative B3 domain-containing protein At3g24850 OS=Arabidopsis thaliana OX=3702 GN=At3g24850 PE=3 SV=1	hypothetical protein PRUPE_2G278500 [Prunus persica]	Uncharacterized protein OS=Malus baccata OX=106549 GN=C1H46_019827 PE=4 SV=1	GO:0003677|DNA binding;GO:0005634|nucleus
rna-Psp00158.1	Superscaffold1	1076306	1077223	PF03754;Domain of unknown function (DUF313)	no KO assigned | (RefSeq) B3 domain-containing protein At1g05930-like (A)	B3 domain-containing protein At1g05920 OS=Arabidopsis thaliana OX=3702 GN=At1g05920 PE=2 SV=1	hypothetical protein C1H46_019827 [Malus baccata]	Uncharacterized protein OS=Malus baccata OX=106549 GN=C1H46_019828 PE=4 SV=1	GO:0003677|DNA binding;GO:0005634|nucleus
rna-Psp00159.1	Superscaffold1	1077428	1078921	PF01176;Translation initiation factor 1A / IF-1	K03236 translation initiation factor 1A | (RefSeq) eukaryotic translation initiation factor 1A (A)	Eukaryotic translation initiation factor 1A OS=Onobrychis viciifolia OX=3882 PE=2 SV=2	eukaryotic translation initiation factor 1A isoform X2 [Abrus precatorius]	Eukaryotic translation initiation factor 4C OS=Gossypium tomentosum OX=34277 GN=ES332_D08G064100v1 PE=3 SV=1	GO:0003743|translation initiation factor activity
rna-Psp00160.1	Superscaffold1	1079347	1083873	-	K22909 zinc finger CCCH domain-containing protein 13 | (RefSeq) uncharacterized protein LOC103943424 isoform X1 (A)	-	hypothetical protein D8674_041874 [Pyrus ussuriensis x Pyrus communis]	Uncharacterized protein OS=Pyrus ussuriensis x Pyrus communis OX=2448454 GN=D8674_001710 PE=4 SV=1	GO:0003677|DNA binding;GO:0005634|nucleus
rna-Psp00160.2	Superscaffold1	1079347	1086287	-	K22909 zinc finger CCCH domain-containing protein 13 | (RefSeq) uncharacterized protein LOC103943424 isoform X1 (A)	-	uncharacterized protein LOC103443757 isoform X3 [Malus domestica]	Uncharacterized protein OS=Pyrus ussuriensis x Pyrus communis OX=2448454 GN=D8674_001710 PE=4 SV=1	GO:0003677|DNA binding;GO:0005634|nucleus
rna-Psp00160.3	Superscaffold1	1079347	1086287	-	K22909 zinc finger CCCH domain-containing protein 13 | (RefSeq) uncharacterized protein LOC103943424 isoform X1 (A)	-	uncharacterized protein LOC103443757 isoform X3 [Malus domestica]	Uncharacterized protein OS=Pyrus ussuriensis x Pyrus communis OX=2448454 GN=D8674_001710 PE=4 SV=1	GO:0003677|DNA binding;GO:0005634|nucleus
rna-Psp00161.1	Superscaffold1	1088053	1092216	PF04755;PAP_fibrillin	no KO assigned | (RefSeq) probable plastid-lipid-associated protein 14, chloroplastic (A)	Probable plastid-lipid-associated protein 14, chloroplastic OS=Arabidopsis thaliana OX=3702 GN=PAP14 PE=1 SV=1	unnamed protein product [Prunus armeniaca]	Plastid-lipid-associated protein 14 OS=Pyrus ussuriensis x Pyrus communis OX=2448454 GN=D8674_001701 PE=3 SV=1	GO:0005524|ATP binding;GO:0004672|protein kinase activity;GO:0016192|vesicle-mediated transport;GO:0000139|Golgi membrane;GO:0016021|integral component of membrane;GO:0004693|cyclin-dependent protein serine/threonine kinase activity;GO:0008353|RNA polymerase II CTD heptapeptide repeat kinase activity;GO:0006468|protein phosphorylation;GO:0016592|mediator complex;GO:0005634|nucleus
rna-Psp00161.2	Superscaffold1	1088053	1092216	PF04755;PAP_fibrillin	no KO assigned | (RefSeq) probable plastid-lipid-associated protein 14, chloroplastic (A)	Probable plastid-lipid-associated protein 14, chloroplastic OS=Arabidopsis thaliana OX=3702 GN=PAP14 PE=1 SV=1	unnamed protein product [Prunus armeniaca]	Plastid-lipid-associated protein 14 OS=Pyrus ussuriensis x Pyrus communis OX=2448454 GN=D8674_001701 PE=3 SV=1	GO:0005524|ATP binding;GO:0004672|protein kinase activity;GO:0016192|vesicle-mediated transport;GO:0000139|Golgi membrane;GO:0016021|integral component of membrane;GO:0004693|cyclin-dependent protein serine/threonine kinase activity;GO:0008353|RNA polymerase II CTD heptapeptide repeat kinase activity;GO:0006468|protein phosphorylation;GO:0016592|mediator complex;GO:0005634|nucleus
rna-Psp00162.1	Superscaffold1	1092531	1096786	PF11931;Domain of unknown function (DUF3449)	K12827 splicing factor 3A subunit 3 | (RefSeq) splicing factor SF3a60 homolog (A)	Splicing factor SF3a60 homolog OS=Arabidopsis thaliana OX=3702 GN=ATO PE=1 SV=1	PREDICTED: splicing factor SF3a60 homolog [Pyrus x bretschneideri]	Splicing factor 3A subunit 3 OS=Pyrus ussuriensis x Pyrus communis OX=2448454 GN=D8674_001700 PE=3 SV=1	GO:0003723|RNA binding;GO:0008270|zinc ion binding;GO:0000398|mRNA splicing, via spliceosome;GO:0005681|spliceosomal complex
rna-Psp00163.1	Superscaffold1	1097761	1099727	PF04178;Got1/Sft2-like family	no KO assigned | (RefSeq) vesicle transport protein SFT2B (A)	-	PREDICTED: vesicle transport protein SFT2B [Prunus mume]	Vesicle transport protein OS=Pyrus ussuriensis x Pyrus communis OX=2448454 GN=D8674_001699 PE=3 SV=1	GO:0015031|protein transport;GO:0016192|vesicle-mediated transport;GO:0000139|Golgi membrane;GO:0016021|integral component of membrane
rna-Psp00164.1	Superscaffold1	1112291	1113974	-	-	-	hypothetical protein D8674_001698 [Pyrus ussuriensis x Pyrus communis]	Uncharacterized protein OS=Pyrus ussuriensis x Pyrus communis OX=2448454 GN=D8674_041878 PE=4 SV=1	-
rna-Psp00165.1	Superscaffold1	1116720	1127104	PF01645;Conserved region in glutamate synthase|PF07992;Pyridine nucleotide-disulphide oxidoreductase|PF00310;Glutamine amidotransferases class-II|PF14691;Dihydroprymidine dehydrogenase domain II, 4Fe-4S cluster|PF04898;Glutamate synthase central domain|PF01493;GXGXG motif	K00264 glutamate synthase (NADH) [EC:1.4.1.14] | (RefSeq) glutamate synthase [NADH], amyloplastic isoform X1 (A)	Glutamate synthase [NADH], amyloplastic OS=Medicago sativa OX=3879 PE=1 SV=1	glutamate synthase [Pyrus ussuriensis x Pyrus communis]	Succinate dehydrogenase assembly factor 4, mitochondrial OS=Pyrus ussuriensis x Pyrus communis OX=2448454 GN=D8674_001697 PE=3 SV=1	GO:0051538|3 iron, 4 sulfur cluster binding;GO:0015930|glutamate synthase activity;GO:0046872|metal ion binding;GO:0016639|oxidoreductase activity, acting on the CH-NH2 group of donors, NAD or NADP as acceptor;GO:0006541|glutamine metabolic process;GO:0097054|L-glutamate biosynthetic process;GO:0050660|flavin adenine dinucleotide binding;GO:0010181|FMN binding;GO:0016040|glutamate synthase (NADH)…
rna-Psp00166.1	Superscaffold1	1137778	1141657	PF00930;Dipeptidyl peptidase IV (DPP IV) N-terminal region|PF00326;Prolyl oligopeptidase family	K01278 dipeptidyl-peptidase 4 [EC:3.4.14.5] | (RefSeq) uncharacterized protein LOC103943429 isoform X1 (A)	Acylamino-acid-releasing enzyme 2 OS=Oryza sativa subsp. japonica OX=39947 GN=Os10g0415800 PE=3 SV=1	PREDICTED: uncharacterized protein LOC103967211 [Pyrus x bretschneideri]	Dipeptidyl peptidase 9-like OS=Pyrus ussuriensis x Pyrus communis OX=2448454 GN=D8674_001695 PE=4 SV=1	GO:0008236|serine-type peptidase activity
rna-Psp00166.2	Superscaffold1	1137778	1141657	PF00326;Prolyl oligopeptidase family|PF00930;Dipeptidyl peptidase IV (DPP IV) N-terminal region	K01278 dipeptidyl-peptidase 4 [EC:3.4.14.5] | (RefSeq) uncharacterized protein LOC103943429 isoform X1 (A)	Acylamino-acid-releasing enzyme 2 OS=Oryza sativa subsp. japonica OX=39947 GN=Os10g0415800 PE=3 SV=1	PREDICTED: uncharacterized protein LOC103967211 [Pyrus x bretschneideri]	Dipeptidyl peptidase 9-like OS=Pyrus ussuriensis x Pyrus communis OX=2448454 GN=D8674_001695 PE=4 SV=1	GO:0008236|serine-type peptidase activity
rna-Psp00167.1	Superscaffold1	1143294	1147494	PF13499;EF-hand domain pair	K06268 serine/threonine-protein phosphatase 2B regulatory subunit | (RefSeq) calcineurin B-like protein 4 (A)	Calcineurin B-like protein 4 OS=Arabidopsis thaliana OX=3702 GN=CBL4 PE=1 SV=3	calcineurin B-like protein 4 [Pyrus ussuriensis x Pyrus communis]	Calcineurin B-like protein 1 OS=Pyrus x bretschneideri OX=225117 PE=2 SV=1	GO:0005509|calcium ion binding
rna-Psp00167.2	Superscaffold1	1143331	1147494	PF13499;EF-hand domain pair	K06268 serine/threonine-protein phosphatase 2B regulatory subunit | (RefSeq) calcineurin B-like protein 4 (A)	Calcineurin B-like protein 4 OS=Arabidopsis thaliana OX=3702 GN=CBL4 PE=1 SV=3	calcineurin B-like protein 4 [Pyrus ussuriensis x Pyrus communis]	Calcineurin B-like protein 1 OS=Pyrus x bretschneideri OX=225117 PE=2 SV=1	GO:0005509|calcium ion binding
rna-Psp00168.1	Superscaffold1	1163008	1167603	PF01535;PPR repeat|PF01535;PPR repeat|PF01535;PPR repeat|PF01535;PPR repeat|PF01535;PPR repeat|PF13041;PPR repeat family|PF13812;Pentatricopeptide repeat domain	no KO assigned | (RefSeq) pentatricopeptide repeat-containing protein At3g49240-like (A)	Pentatricopeptide repeat-containing protein At3g49240, mitochondrial OS=Arabidopsis thaliana OX=3702 GN=EMB1796 PE=1 SV=1	pentatricopeptide repeat-containing protein [Pyrus ussuriensis x Pyrus communis]	Pentatricopeptide repeat-containing protein OS=Pyrus ussuriensis x Pyrus communis OX=2448454 GN=D8674_001693 PE=4 SV=1	-
rna-Psp00169.1	Superscaffold1	1170316	1175213	PF07724;AAA domain (Cdc48 subfamily)|PF10431;C-terminal, D2-small domain, of ClpB protein	K03544 ATP-dependent Clp protease ATP-binding subunit ClpX | (RefSeq) CLP protease regulatory subunit CLPX1, mitochondrial-like isoform X1 (A)	CLP protease regulatory subunit CLPX1, mitochondrial OS=Arabidopsis thaliana OX=3702 GN=CLPX1 PE=2 SV=1	CLP protease regulatory subunit CLPX1, mitochondrial-like [Malus domestica]	RING-type E3 ubiquitin transferase OS=Pyrus ussuriensis x Pyrus communis OX=2448454 GN=D8674_001692 PE=3 SV=1	GO:0005524|ATP binding;GO:0016887|ATP hydrolysis activity;GO:0008233|peptidase activity;GO:0016740|transferase activity;GO:0051082|unfolded protein binding;GO:0008270|zinc ion binding;GO:0007275|multicellular organism development;GO:0006457|protein folding;GO:0016567|protein ubiquitination;GO:0006511|ubiquitin-dependent protein catabolic process;GO:0005737|cytoplasm
rna-Psp00169.2	Superscaffold1	1170316	1175213	PF07724;AAA domain (Cdc48 subfamily)|PF10431;C-terminal, D2-small domain, of ClpB protein	K03544 ATP-dependent Clp protease ATP-binding subunit ClpX | (RefSeq) CLP protease regulatory subunit CLPX1, mitochondrial-like isoform X1 (A)	CLP protease regulatory subunit CLPX1, mitochondrial OS=Arabidopsis thaliana OX=3702 GN=CLPX1 PE=2 SV=1	CLP protease regulatory subunit CLPX1, mitochondrial-like [Malus domestica]	RING-type E3 ubiquitin transferase OS=Pyrus ussuriensis x Pyrus communis OX=2448454 GN=D8674_001692 PE=3 SV=1	GO:0005524|ATP binding;GO:0016887|ATP hydrolysis activity;GO:0008233|peptidase activity;GO:0016740|transferase activity;GO:0051082|unfolded protein binding;GO:0008270|zinc ion binding;GO:0007275|multicellular organism development;GO:0006457|protein folding;GO:0016567|protein ubiquitination;GO:0006511|ubiquitin-dependent protein catabolic process;GO:0005737|cytoplasm
rna-Psp00170.1	Superscaffold1	1176157	1182647	PF10497;Zinc-finger domain of monoamine-oxidase A repressor R1|PF02373;JmjC domain, hydroxylase	K15601 [histone H3]-dimethyl-L-lysine9 demethylase [EC:1.14.11.65] | (RefSeq) uncharacterized protein LOC103941479 isoform X1 (A)	Lysine-specific demethylase JMJ25 OS=Arabidopsis thaliana OX=3702 GN=JMJ25 PE=1 SV=1	uncharacterized protein LOC117617278 isoform X1 [Prunus dulcis]	Uncharacterized protein OS=Pyrus ussuriensis x Pyrus communis OX=2448454 GN=D8674_001691 PE=4 SV=1	GO:0003677|DNA binding;GO:0005634|nucleus
rna-Psp00170.2	Superscaffold1	1176157	1182647	PF10497;Zinc-finger domain of monoamine-oxidase A repressor R1|PF02373;JmjC domain, hydroxylase	K15601 [histone H3]-dimethyl-L-lysine9 demethylase [EC:1.14.11.65] | (RefSeq) uncharacterized protein LOC103941479 isoform X1 (A)	Lysine-specific demethylase JMJ25 OS=Arabidopsis thaliana OX=3702 GN=JMJ25 PE=1 SV=1	uncharacterized protein LOC117617278 isoform X1 [Prunus dulcis]	Uncharacterized protein OS=Pyrus ussuriensis x Pyrus communis OX=2448454 GN=D8674_001691 PE=4 SV=1	GO:0003677|DNA binding;GO:0005634|nucleus
rna-Psp00171.1	Superscaffold1	1184168	1188617	-	no KO assigned | (RefSeq) protein DEFECTIVE IN MERISTEM SILENCING 3-like (A)	Protein DEFECTIVE IN MERISTEM SILENCING 3 OS=Arabidopsis thaliana OX=3702 GN=DMS3 PE=1 SV=1	protein DEFECTIVE IN MERISTEM SILENCING 3-like isoform X2 [Malus domestica]	Protein DEFECTIVE IN MERISTEM SILENCING 3-like OS=Pyrus ussuriensis x Pyrus communis OX=2448454 GN=D8674_001690 PE=4 SV=1	-
rna-Psp00172.1	Superscaffold1	1193988	1196918	PF13178;Protein of unknown function (DUF4005)|PF00612;IQ calmodulin-binding motif|PF00612;IQ calmodulin-binding motif	no KO assigned | (RefSeq) protein IQ-DOMAIN 1-like (A)	Protein IQ-DOMAIN 14 OS=Arabidopsis thaliana OX=3702 GN=IQD14 PE=1 SV=1	protein IQ-DOMAIN 1 [Prunus avium]	Protein IQ-DOMAIN 1-like OS=Pyrus ussuriensis x Pyrus communis OX=2448454 GN=D8674_001689 PE=4 SV=1	GO:0004373|glycogen (starch) synthase activity;GO:0019252|starch biosynthetic process;GO:0009507|chloroplast
rna-Psp00173.1	Superscaffold1	1198396	1202817	PF00534;Glycosyl transferases group 1|PF08323;Starch synthase catalytic domain	K00703 starch synthase [EC:2.4.1.21] | (RefSeq) starch synthase 1, chloroplastic/amyloplastic-like isoform X1 (A)	Starch synthase 1, chloroplastic/amyloplastic OS=Arabidopsis thaliana OX=3702 GN=SS1 PE=2 SV=1	hypothetical protein C1H46_043897 [Malus baccata]	Starch synthase, chloroplastic/amyloplastic OS=Pyrus ussuriensis x Pyrus communis OX=2448454 GN=D8674_001688 PE=3 SV=1	GO:0004373|glycogen (starch) synthase activity;GO:0019252|starch biosynthetic process;GO:0009501|amyloplast;GO:0009507|chloroplast
rna-Psp00174.1	Superscaffold1	1207375	1208969	-	no KO assigned | (RefSeq) phytolongin Phyl2.2 (A)	Phytolongin Phyl2.2 OS=Arabidopsis thaliana OX=3702 GN=PHYL2.2 PE=2 SV=1	PREDICTED: phytolongin Phyl2.2 [Prunus mume]	VAMP-like protein OS=Pyrus ussuriensis x Pyrus communis OX=2448454 GN=D8674_001687 PE=3 SV=1	GO:0016021|integral component of membrane
rna-Psp00175.1	Superscaffold1	1209527	1212121	PF04177;TAP42-like family	K17606 immunoglobulin-binding protein 1 | (RefSeq) PP2A regulatory subunit TAP46-like (A)	PP2A regulatory subunit TAP46 OS=Nicotiana benthamiana OX=4100 GN=TAP46 PE=1 SV=1	PP2A regulatory subunit TAP46 [Prunus persica]	PP2A regulatory subunit TAP46-like OS=Pyrus ussuriensis x Pyrus communis OX=2448454 GN=D8674_001686 PE=4 SV=1	GO:0009966|regulation of signal transduction
rna-Psp00176.1	Superscaffold1	1216491	1218598	-	no KO assigned | (RefSeq) uncharacterized protein At4g00950-like (A)	Uncharacterized protein At4g00950 OS=Arabidopsis thaliana OX=3702 GN=At4g00950 PE=2 SV=1	PREDICTED: uncharacterized protein At4g00950-like [Pyrus x bretschneideri]	Uncharacterized protein OS=Pyrus ussuriensis x Pyrus communis OX=2448454 GN=D8674_001685 PE=4 SV=1	-
rna-Psp00177.1	Superscaffold1	1218883	1220400	PF02042;RWP-RK domain	no KO assigned | (RefSeq) protein RKD4-like (A)	Protein RKD4 OS=Arabidopsis thaliana OX=3702 GN=RKD4 PE=3 SV=1	protein RKD4 [Prunus yedoensis var. nudiflora]	Protein RKD4-like OS=Pyrus ussuriensis x Pyrus communis OX=2448454 GN=D8674_001684 PE=4 SV=1	GO:0003700|DNA-binding transcription factor activity
rna-Psp00178.1	Superscaffold1	1243369	1246204	-	K05391 cyclic nucleotide gated channel, plant | (RefSeq) cyclic nucleotide-gated ion channel 1-like isoform X1 (A)	Cyclic nucleotide-gated ion channel 1 OS=Arabidopsis thaliana OX=3702 GN=CNGC1 PE=1 SV=1	hypothetical protein PRUPE_2G308700 [Prunus persica]	Cyclic nucleotide-binding domain-containing protein OS=Malus domestica OX=3750 GN=DVH24_022434 PE=3 SV=1	GO:0005216|ion channel activity;GO:0016021|integral component of membrane
rna-Psp00179.1	Superscaffold1	1248730	1253184	PF00027;Cyclic nucleotide-binding domain|PF00520;Ion transport protein	K05391 cyclic nucleotide gated channel, plant | (RefSeq) cyclic nucleotide-gated ion channel 1-like (A)	Cyclic nucleotide-gated ion channel 1 OS=Arabidopsis thaliana OX=3702 GN=CNGC1 PE=1 SV=1	unnamed protein product [Prunus armeniaca]	Cyclic nucleotide-gated ion channel 1-like OS=Pyrus ussuriensis x Pyrus communis OX=2448454 GN=D8674_001682 PE=3 SV=1	GO:0005216|ion channel activity;GO:0016021|integral component of membrane
rna-Psp00179.2	Superscaffold1	1248774	1253184	PF00027;Cyclic nucleotide-binding domain|PF00520;Ion transport protein	K05391 cyclic nucleotide gated channel, plant | (RefSeq) cyclic nucleotide-gated ion channel 1-like (A)	Cyclic nucleotide-gated ion channel 1 OS=Arabidopsis thaliana OX=3702 GN=CNGC1 PE=1 SV=1	unnamed protein product [Prunus armeniaca]	Cyclic nucleotide-gated ion channel 1-like OS=Pyrus ussuriensis x Pyrus communis OX=2448454 GN=D8674_001682 PE=3 SV=1	GO:0005216|ion channel activity;GO:0016021|integral component of membrane
rna-Psp00179.3	Superscaffold1	1248857	1253184	PF00520;Ion transport protein|PF00027;Cyclic nucleotide-binding domain	K05391 cyclic nucleotide gated channel, plant | (RefSeq) cyclic nucleotide-gated ion channel 1-like (A)	Cyclic nucleotide-gated ion channel 1 OS=Arabidopsis thaliana OX=3702 GN=CNGC1 PE=1 SV=1	unnamed protein product [Prunus armeniaca]	Cyclic nucleotide-gated ion channel 1-like OS=Pyrus ussuriensis x Pyrus communis OX=2448454 GN=D8674_001682 PE=3 SV=1	GO:0005216|ion channel activity;GO:0016021|integral component of membrane
rna-Psp00180.1	Superscaffold1	1255968	1257477	-	no KO assigned | (RefSeq) putative cyclic nucleotide-gated ion channel 8 (A)	Cyclic nucleotide-gated ion channel 1 OS=Arabidopsis thaliana OX=3702 GN=CNGC1 PE=1 SV=1	cyclic nucleotide-gated ion channel 1-like isoform X1 [Malus domestica]	Cyclic nucleotide-gated ion channel 8 OS=Pyrus ussuriensis x Pyrus communis OX=2448454 GN=D8674_001681 PE=4 SV=1	GO:0016021|integral component of membrane;GO:0005216|ion channel activity
rna-Psp00181.1	Superscaffold1	1258399	1260955	PF00027;Cyclic nucleotide-binding domain	K05391 cyclic nucleotide gated channel, plant | (RefSeq) cyclic nucleotide-gated ion channel 1-like (A)	Cyclic nucleotide-gated ion channel 1 OS=Arabidopsis thaliana OX=3702 GN=CNGC1 PE=1 SV=1	PREDICTED: cyclic nucleotide-gated ion channel 1-like [Pyrus x bretschneideri]	Cyclic nucleotide-gated ion channel 1-like OS=Pyrus ussuriensis x Pyrus communis OX=2448454 GN=D8674_001680 PE=4 SV=1	GO:0016021|integral component of membrane;GO:0005216|ion channel activity
rna-Psp00182.1	Superscaffold1	1268504	1272420	PF00520;Ion transport protein|PF00027;Cyclic nucleotide-binding domain	K05391 cyclic nucleotide gated channel, plant | (RefSeq) cyclic nucleotide-gated ion channel 1-like (A)	Cyclic nucleotide-gated ion channel 1 OS=Arabidopsis thaliana OX=3702 GN=CNGC1 PE=1 SV=1	hypothetical protein DVH24_022435 [Malus domestica]	Cyclic nucleotide-gated ion channel 1-like OS=Pyrus ussuriensis x Pyrus communis OX=2448454 GN=D8674_001679 PE=4 SV=1	GO:0005216|ion channel activity;GO:0016021|integral component of membrane
rna-Psp00182.2	Superscaffold1	1268504	1272420	PF00027;Cyclic nucleotide-binding domain|PF00520;Ion transport protein	K05391 cyclic nucleotide gated channel, plant | (RefSeq) cyclic nucleotide-gated ion channel 1-like (A)	Cyclic nucleotide-gated ion channel 1 OS=Arabidopsis thaliana OX=3702 GN=CNGC1 PE=1 SV=1	cyclic nucleotide-gated ion channel 1-like [Malus domestica]	Cyclic nucleotide-gated ion channel 1-like OS=Pyrus ussuriensis x Pyrus communis OX=2448454 GN=D8674_001679 PE=4 SV=1	GO:0005216|ion channel activity;GO:0016021|integral component of membrane
rna-Psp00183.1	Superscaffold1	1282582	1283078	-	no KO assigned | (RefSeq) uncharacterized protein LOC103427610 (A)	-	uncharacterized protein LOC103427610 [Malus domestica]	-	-
rna-Psp00184.1	Superscaffold1	1288041	1291711	PF00481;Protein phosphatase 2C	K17506 protein phosphatase 1L [EC:3.1.3.16] | (RefSeq) probable protein phosphatase 2C 76 isoform X1 (A)	Probable protein phosphatase 2C 76 OS=Arabidopsis thaliana OX=3702 GN=At5g53140 PE=2 SV=1	protein phosphatase 2C 76 [Pyrus ussuriensis x Pyrus communis]	Protein-serine/threonine phosphatase OS=Pyrus ussuriensis x Pyrus communis OX=2448454 GN=D8674_001677 PE=3 SV=1	GO:0046872|metal ion binding;GO:0106306|protein serine phosphatase activity;GO:0106307|protein threonine phosphatase activity
rna-Psp00185.1	Superscaffold1	1291937	1295155	PF09713;Plant protein 1589 of unknown function (A_thal_3526)	no KO assigned | (RefSeq) uncharacterized protein LOC103943452 (A)	-	uncharacterized protein LOC110767172 [Prunus avium]	Uncharacterized protein OS=Pyrus ussuriensis x Pyrus communis OX=2448454 GN=D8674_001676 PE=4 SV=1	-
rna-Psp00186.1	Superscaffold1	1296484	1300418	PF11926;Domain of unknown function (DUF3444)|PF00226;DnaJ domain	no KO assigned | (RefSeq) uncharacterized protein LOC103943453 (A)	Chaperone protein dnaJ 49 OS=Arabidopsis thaliana OX=3702 GN=ATJ49 PE=2 SV=2	uncharacterized protein LOC103439857 isoform X2 [Malus domestica]	J domain-containing protein OS=Pyrus ussuriensis x Pyrus communis OX=2448454 GN=D8674_001675 PE=4 SV=1	-
rna-Psp00187.1	Superscaffold1	1313362	1316414	PF02358;Trehalose-phosphatase|PF02358;Trehalose-phosphatase	K01087 trehalose 6-phosphate phosphatase [EC:3.1.3.12] | (RefSeq) probable trehalose-phosphate phosphatase C (A)	Probable trehalose-phosphate phosphatase 2 OS=Oryza sativa subsp. japonica OX=39947 GN=TPP2 PE=1 SV=1	probable trehalose-phosphate phosphatase 4 isoform X1 [Malus domestica]	Trehalose 6-phosphate phosphatase OS=Pyrus ussuriensis x Pyrus communis OX=2448454 GN=D8674_001674 PE=3 SV=1	GO:0004805|trehalose-phosphatase activity;GO:0005992|trehalose biosynthetic process
rna-Psp00188.1	Superscaffold1	1325000	1327850	PF10604;Polyketide cyclase / dehydrase and lipid transport	K14496 abscisic acid receptor PYR/PYL family | (RefSeq) abscisic acid receptor PYL8-like (A)	Abscisic acid receptor PYL8 OS=Arabidopsis thaliana OX=3702 GN=PYL8 PE=1 SV=1	abscisic acid receptor PYL8 [Prunus avium]	Abscisic acid receptor PYL8-like OS=Pyrus ussuriensis x Pyrus communis OX=2448454 GN=D8674_001673 PE=3 SV=1	GO:0004864|protein phosphatase inhibitor activity;GO:0009738|abscisic acid-activated signaling pathway;GO:0005737|cytoplasm;GO:0005886|plasma membrane
rna-Psp00188.2	Superscaffold1	1325000	1327914	PF10604;Polyketide cyclase / dehydrase and lipid transport	K14496 abscisic acid receptor PYR/PYL family | (RefSeq) abscisic acid receptor PYL8-like (A)	Abscisic acid receptor PYL8 OS=Arabidopsis thaliana OX=3702 GN=PYL8 PE=1 SV=1	abscisic acid receptor PYL8 [Prunus avium]	Abscisic acid receptor PYL8-like OS=Pyrus ussuriensis x Pyrus communis OX=2448454 GN=D8674_001673 PE=3 SV=1	GO:0004864|protein phosphatase inhibitor activity;GO:0009738|abscisic acid-activated signaling pathway;GO:0005737|cytoplasm;GO:0005886|plasma membrane
rna-Psp00189.1	Superscaffold1	1327914	1329686	PF08243;SPT2 chromatin protein	K15193 protein SPT2 | (RefSeq) neurofilament heavy polypeptide-like (A)	-	protein SPT2 homolog [Prunus dulcis]	Uncharacterized protein OS=Malus baccata OX=106549 GN=C1H46_019861 PE=3 SV=1	-
rna-Psp00190.1	Superscaffold1	1331452	1336487	PF00076;RNA recognition motif. (a.k.a. RRM, RBD, or RNP domain)|PF11835;RRM-like domain	K14948 polypyrimidine tract-binding protein 2 | (RefSeq) polypyrimidine tract-binding protein homolog 2 isoform X1 (A)	Polypyrimidine tract-binding protein homolog 2 OS=Arabidopsis thaliana OX=3702 GN=At5g53180 PE=1 SV=1	polypyrimidine tract-binding protein homolog 2 isoform X1 [Prunus persica]	Polypyrimidine tract binding protein 2 OS=Pyrus betulifolia OX=436086 PE=2 SV=1	GO:0003723|RNA binding;GO:0016021|integral component of membrane
rna-Psp00191.1	Superscaffold1	1358516	1360767	PF01535;PPR repeat|PF01535;PPR repeat|PF01535;PPR repeat|PF01535;PPR repeat|PF01535;PPR repeat|PF13041;PPR repeat family|PF13041;PPR repeat family|PF13041;PPR repeat family|PF13041;PPR repeat family	no KO assigned | (RefSeq) pentatricopeptide repeat-containing protein At2g13600-like (A)	Pentatricopeptide repeat-containing protein At4g13650 OS=Arabidopsis thaliana OX=3702 GN=PCMP-H42 PE=2 SV=2	unnamed protein product [Prunus armeniaca]	Pentatricopeptide repeat-containing protein OS=Pyrus ussuriensis x Pyrus communis OX=2448454 GN=D8674_001671 PE=4 SV=1	GO:0016021|integral component of membrane
rna-Psp00192.1	Superscaffold1	1361131	1362405	PF03083;Sugar efflux transporter for intercellular exchange|PF03083;Sugar efflux transporter for intercellular exchange	K15382 solute carrier family 50 (sugar transporter) | (RefSeq) bidirectional sugar transporter SWEET3-like (A)	Bidirectional sugar transporter SWEET3 OS=Arabidopsis thaliana OX=3702 GN=SWEET3 PE=1 SV=1	PREDICTED: bidirectional sugar transporter SWEET3 [Vitis vinifera]	Uncharacterized protein OS=Malus baccata OX=106549 GN=C1H46_019866 PE=3 SV=1	GO:0008643|carbohydrate transport;GO:0016021|integral component of membrane;GO:0051119|sugar transmembrane transporter activity;GO:0005886|plasma membrane
rna-Psp00193.1	Superscaffold1	1370547	1376390	-	K09422 transcription factor MYB, plant | (RefSeq) MYB-like transcription factor TCL1 (A)	Transcription factor TRY OS=Arabidopsis thaliana OX=3702 GN=TRY PE=1 SV=1	MYB-like transcription factor ETC3 [Rosa chinensis]	Uncharacterized protein OS=Malus domestica OX=3750 GN=DVH24_022448 PE=4 SV=1	GO:0005634|nucleus
rna-Psp00194.1	Superscaffold1	1381599	1382171	PF04545;Sigma-70, region 4|PF04539;Sigma-70 region 3	K03093 RNA polymerase sigma factor | (RefSeq) RNA polymerase sigma factor sigE, chloroplastic/mitochondrial-like isoform X2 (A)	RNA polymerase sigma factor sigE, chloroplastic/mitochondrial OS=Arabidopsis thaliana OX=3702 GN=SIGE PE=1 SV=1	hypothetical protein EUGRSUZ_A026652, partial [Eucalyptus grandis]	Uncharacterized protein OS=Malus baccata OX=106549 GN=C1H46_032948 PE=3 SV=1	GO:0003677|DNA binding;GO:0016987|sigma factor activity;GO:0006352|DNA-templated transcription, initiation;GO:0071483|cellular response to blue light;GO:0071472|cellular response to salt stress;GO:0009658|chloroplast organization;GO:0009553|embryo sac development;GO:0010207|photosystem II assembly;GO:0045893|positive regulation of transcription, DNA-templated;GO:0010218|response to far red light;…
rna-Psp00195.1	Superscaffold1	1382707	1383083	-	K03093 RNA polymerase sigma factor | (RefSeq) RNA polymerase sigma factor sigE, chloroplastic/mitochondrial-like isoform X2 (A)	RNA polymerase sigma factor sigE, chloroplastic/mitochondrial OS=Arabidopsis thaliana OX=3702 GN=SIGE PE=1 SV=1	hypothetical protein PRUPE_2G307500 [Prunus persica]	RNA polymerase sigma factor sigE OS=Pyrus ussuriensis x Pyrus communis OX=2448454 GN=D8674_001667 PE=4 SV=1	GO:0003700|DNA-binding transcription factor activity;GO:0006352|DNA-templated transcription, initiation;GO:0003677|DNA binding;GO:0016987|sigma factor activity;GO:0071483|cellular response to blue light;GO:0071472|cellular response to salt stress;GO:0009658|chloroplast organization;GO:0009553|embryo sac development;GO:0010207|photosystem II assembly;GO:0045893|positive regulation of transcription…
rna-Psp00196.1	Superscaffold1	1383180	1387579	-	K03093 RNA polymerase sigma factor | (RefSeq) RNA polymerase sigma factor sigE, chloroplastic/mitochondrial-like isoform X2 (A)	RNA polymerase sigma factor sigE, chloroplastic/mitochondrial OS=Arabidopsis thaliana OX=3702 GN=SIGE PE=1 SV=1	hypothetical protein DVH24_024868 [Malus domestica]	Sigma70_r2 domain-containing protein OS=Malus baccata OX=106549 GN=C1H46_019869 PE=4 SV=1	GO:0003700|DNA-binding transcription factor activity;GO:0006352|DNA-templated transcription, initiation;GO:0003677|DNA binding;GO:0016987|sigma factor activity;GO:0071483|cellular response to blue light;GO:0071472|cellular response to salt stress;GO:0009658|chloroplast organization;GO:0009553|embryo sac development;GO:0010207|photosystem II assembly;GO:0045893|positive regulation of transcription…
rna-Psp00197.1	Superscaffold1	1390117	1391675	PF03106;WRKY DNA -binding domain	no KO assigned | (RefSeq) probable WRKY transcription factor 53 (A)	Probable WRKY transcription factor 53 OS=Arabidopsis thaliana OX=3702 GN=WRKY53 PE=1 SV=1	hypothetical protein C1H46_032947 [Malus baccata]	WRKY domain-containing protein OS=Malus domestica OX=3750 GN=DVH24_022450 PE=4 SV=1	GO:0003700|DNA-binding transcription factor activity;GO:0043565|sequence-specific DNA binding;GO:0005634|nucleus
rna-Psp00198.1	Superscaffold1	1393655	1396031	PF00010;Helix-loop-helix DNA-binding domain	K20558 transcription factor SPEECHLESS | (RefSeq) transcription factor SPEECHLESS-like (A)	Transcription factor SPEECHLESS OS=Arabidopsis thaliana OX=3702 GN=SPCH PE=1 SV=1	PREDICTED: transcription factor SPEECHLESS-like [Pyrus x bretschneideri]	Transcription factor SPEECHLESS-like OS=Pyrus ussuriensis x Pyrus communis OX=2448454 GN=D8674_001665 PE=4 SV=1	GO:0003700|DNA-binding transcription factor activity;GO:0046983|protein dimerization activity;GO:0010052|guard cell differentiation;GO:0005634|nucleus
rna-Psp00199.1	Superscaffold1	1402683	1407199	-	no KO assigned | (RefSeq) uncharacterized protein LOC103964382 (A)	-	PREDICTED: uncharacterized protein LOC103948061 [Pyrus x bretschneideri]	Uncharacterized protein OS=Pyrus ussuriensis x Pyrus communis OX=2448454 GN=D8674_001664 PE=4 SV=1	-
rna-Psp00200.1	Superscaffold1	1407465	1409037	-	no KO assigned | (RefSeq) uncharacterized protein LOC110615533 (A)	-	hypothetical protein BVC80_8981g18 [Macleaya cordata]	Uncharacterized protein OS=Malus domestica OX=3750 GN=DVH24_018547 PE=4 SV=1	GO:0016021|integral component of membrane
rna-Psp00201.1	Superscaffold1	1409907	1411497	PF06376;Arabinogalactan peptide	no KO assigned | (RefSeq) arabinogalactan peptide 20-like (A)	Arabinogalactan protein 41 OS=Arabidopsis thaliana OX=3702 GN=AGP41 PE=1 SV=1	unnamed protein product [Prunus armeniaca]	Uncharacterized protein OS=Malus baccata OX=106549 GN=C1H46_045414 PE=4 SV=1	GO:0016021|integral component of membrane
rna-Psp00202.1	Superscaffold1	1412544	1416373	PF00153;Mitochondrial carrier protein|PF00153;Mitochondrial carrier protein|PF00153;Mitochondrial carrier protein	K15119 solute carrier family 25, member 39/40 | (RefSeq) mitochondrial carrier protein MTM1-like isoform X1 (A)	Mitochondrial carrier protein MTM1 OS=Arabidopsis thaliana OX=3702 GN=MTM1 PE=2 SV=1	mitochondrial carrier protein MTM1-like [Pyrus ussuriensis x Pyrus communis]	Uncharacterized protein OS=Malus domestica OX=3750 GN=DVH24_025090 PE=3 SV=1	GO:0016021|integral component of membrane
rna-Psp00202.2	Superscaffold1	1412544	1416373	PF00153;Mitochondrial carrier protein|PF00153;Mitochondrial carrier protein|PF00153;Mitochondrial carrier protein	K15119 solute carrier family 25, member 39/40 | (RefSeq) mitochondrial carrier protein MTM1-like isoform X1 (A)	Mitochondrial carrier protein MTM1 OS=Arabidopsis thaliana OX=3702 GN=MTM1 PE=2 SV=1	hypothetical protein C1H46_019873 [Malus baccata]	Uncharacterized protein OS=Malus domestica OX=3750 GN=DVH24_022454 PE=3 SV=1	GO:0016021|integral component of membrane
rna-Psp00203.1	Superscaffold1	1420292	1422064	PF00083;Sugar (and other) transporter	K08176 MFS transporter, PHS family, inorganic phosphate transporter | (RefSeq) inorganic phosphate transporter 1-11-like (A)	Low affinity inorganic phosphate transporter 4 OS=Lotus japonicus OX=34305 GN=PT4 PE=1 SV=1	inorganic phosphate transporter 1-11-like [Pyrus ussuriensis x Pyrus communis]	MFS domain-containing protein OS=Malus domestica OX=3750 GN=DVH24_022455 PE=3 SV=1	GO:0005315|inorganic phosphate transmembrane transporter activity;GO:0015293|symporter activity;GO:0006817|phosphate ion transport;GO:0016021|integral component of membrane;GO:0022857|transmembrane transporter activity
rna-Psp00204.1	Superscaffold1	1422703	1424944	-	no KO assigned | (RefSeq) plastid division protein PDV1-like isoform X1 (A)	Plastid division protein PDV1 OS=Arabidopsis thaliana OX=3702 GN=PDV1 PE=1 SV=1	PREDICTED: plastid division protein PDV1-like [Pyrus x bretschneideri]	Plastid division protein PDV1-like OS=Pyrus ussuriensis x Pyrus communis OX=2448454 GN=D8674_001659 PE=4 SV=1	GO:0010020|chloroplast fission
rna-Psp00205.1	Superscaffold1	1434814	1436485	PF00847;AP2 domain	no KO assigned | (RefSeq) ethylene-responsive transcription factor CRF4-like (A)	Ethylene-responsive transcription factor CRF4 OS=Arabidopsis thaliana OX=3702 GN=CRF4 PE=1 SV=2	PREDICTED: ethylene-responsive transcription factor CRF4-like [Pyrus x bretschneideri]	Ethylene-responsive transcription factor CRF4-like OS=Pyrus ussuriensis x Pyrus communis OX=2448454 GN=D8674_001658 PE=4 SV=1	GO:0003677|DNA binding;GO:0003700|DNA-binding transcription factor activity;GO:0005634|nucleus
rna-Psp00206.1	Superscaffold1	1451629	1455047	PF00179;Ubiquitin-conjugating enzyme	K06689 ubiquitin-conjugating enzyme E2 D [EC:2.3.2.23] | (RefSeq) ubiquitin-conjugating enzyme E2 10-like isoform X2 (A)	Ubiquitin-conjugating enzyme E2 10 OS=Arabidopsis thaliana OX=3702 GN=UBC10 PE=1 SV=1	ubiquitin-conjugating enzyme E2 10 [Prunus dulcis]	Ubiquitin-conjugating enzyme E2 10-like OS=Pyrus ussuriensis x Pyrus communis OX=2448454 GN=D8674_001657 PE=3 SV=1	GO:0005524|ATP binding;GO:0016740|transferase activity;GO:0061631|ubiquitin conjugating enzyme activity;GO:0000209|protein polyubiquitination;GO:0006511|ubiquitin-dependent protein catabolic process;GO:0005634|nucleus
rna-Psp00207.1	Superscaffold1	1455372	1456541	-	-	-	-	-	-
rna-Psp00208.1	Superscaffold1	1456573	1458701	PF06017;Unconventional myosin tail, actin- and lipid-binding	no KO assigned | (RefSeq) myosin IB heavy chain-like (A)	-	myosin IB heavy chain [Malus domestica]	Myosin ID heavy chain-like OS=Pyrus ussuriensis x Pyrus communis OX=2448454 GN=D8674_001656 PE=4 SV=1	GO:0005524|ATP binding;GO:0003774|cytoskeletal motor activity;GO:0016459|myosin complex
rna-Psp00209.1	Superscaffold1	1458844	1461915	PF13855;Leucine rich repeat|PF00069;Protein kinase domain|PF08263;Leucine rich repeat N-terminal domain	no KO assigned | (RefSeq) probable inactive receptor kinase At4g23740 (A)	Probable inactive receptor kinase At4g23740 OS=Arabidopsis thaliana OX=3702 GN=At4g23740 PE=1 SV=1	probable inactive receptor kinase At4g23740 [Malus domestica]	Inactive receptor kinase OS=Pyrus ussuriensis x Pyrus communis OX=2448454 GN=D8674_001655 PE=4 SV=1	GO:0005524|ATP binding;GO:0004672|protein kinase activity;GO:0016021|integral component of membrane
rna-Psp00209.2	Superscaffold1	1458844	1461218	PF13855;Leucine rich repeat|PF00069;Protein kinase domain|PF08263;Leucine rich repeat N-terminal domain	no KO assigned | (RefSeq) probable inactive receptor kinase At4g23740 (A)	Probable inactive receptor kinase At4g23740 OS=Arabidopsis thaliana OX=3702 GN=At4g23740 PE=1 SV=1	probable inactive receptor kinase At4g23740 [Malus domestica]	Inactive receptor kinase OS=Pyrus ussuriensis x Pyrus communis OX=2448454 GN=D8674_001655 PE=4 SV=1	GO:0005524|ATP binding;GO:0004672|protein kinase activity;GO:0016021|integral component of membrane
rna-Psp00210.1	Superscaffold1	1465887	1469095	PF04937;Protein of unknown function (DUF 659)|PF02892;BED zinc finger|PF05699;hAT family C-terminal dimerisation region	no KO assigned | (RefSeq) uncharacterized protein LOC103943471 (A)	-	uncharacterized protein LOC117617499 isoform X1 [Prunus dulcis]	BED-type domain-containing protein OS=Pyrus ussuriensis x Pyrus communis OX=2448454 GN=D8674_001654 PE=4 SV=1	GO:0003677|DNA binding;GO:0046872|metal ion binding;GO:0046983|protein dimerization activity;GO:0005634|nucleus
rna-Psp00211.1	Superscaffold1	1469497	1471261	-	no KO assigned | (RefSeq) uncharacterized protein LOC103964371 isoform X1 (A)	-	uncharacterized protein LOC103439838 [Malus domestica]	Proline-rich receptor-like protein kinase PERK12 OS=Pyrus ussuriensis x Pyrus communis OX=2448454 GN=D8674_001653 PE=4 SV=1	GO:0016301|kinase activity;GO:0043130|ubiquitin binding;GO:0043162|ubiquitin-dependent protein catabolic process via the multivesicular body sorting pathway;GO:0000813|ESCRT I complex
rna-Psp00212.1	Superscaffold1	1471257	1474464	PF13334;Domain of unknown function (DUF4094)|PF01762;Galactosyltransferase	K20854 hydroxyproline O-galactosyltransferase HPGT [EC:2.4.1.-] | (RefSeq) hydroxyproline O-galactosyltransferase HPGT1-like (A)	Hydroxyproline O-galactosyltransferase HPGT1 OS=Arabidopsis thaliana OX=3702 GN=HPTG1 PE=1 SV=1	hypothetical protein C1H46_019882 [Malus baccata]	Hexosyltransferase OS=Malus domestica OX=3750 GN=DVH24_022462 PE=3 SV=1	GO:0016758|hexosyltransferase activity;GO:0006486|protein glycosylation;GO:0000139|Golgi membrane;GO:0016021|integral component of membrane;GO:1990714|hydroxyproline O-galactosyltransferase activity;GO:0010405|arabinogalactan protein metabolic process;GO:0018258|protein O-linked glycosylation via hydroxyproline;GO:0005768|endosome;GO:0005802|trans-Golgi network
rna-Psp00213.1	Superscaffold1	1483501	1490483	PF00005;ABC transporter|PF00005;ABC transporter|PF00664;ABC transporter transmembrane region|PF00664;ABC transporter transmembrane region	K05666 ATP-binding cassette, subfamily C (CFTR/MRP), member 2 | (RefSeq) ABC transporter C family member 10-like (A)	ABC transporter C family member 10 OS=Arabidopsis thaliana OX=3702 GN=ABCC10 PE=2 SV=2	ABC transporter C family member 10-like [Prunus avium]	ABC transporter C family member 10-like OS=Pyrus ussuriensis x Pyrus communis OX=2448454 GN=D8674_001651 PE=4 SV=1	GO:0005524|ATP binding;GO:0042626|ATPase-coupled transmembrane transporter activity;GO:0016021|integral component of membrane
rna-Psp00214.1	Superscaffold1	1490675	1492589	PF11341;Protein of unknown function (DUF3143)	no KO assigned | (RefSeq) uncharacterized protein LOC103964368 (A)	-	uncharacterized protein LOC110767687 isoform X1 [Prunus avium]	Uncharacterized protein OS=Malus domestica OX=3750 GN=DVH24_022464 PE=4 SV=1	-
rna-Psp00215.1	Superscaffold1	1493784	1497719	-	no KO assigned | (RefSeq) uncharacterized protein LOC108866974 (A)	-	unnamed protein product [Prunus armeniaca]	Uncharacterized protein OS=Pyrus ussuriensis x Pyrus communis OX=2448454 GN=D8674_001649 PE=4 SV=1	GO:0006260|DNA replication;GO:0033314|mitotic DNA replication checkpoint signaling;GO:0010212|response to ionizing radiation;GO:0005634|nucleus;GO:0008270|zinc ion binding
rna-Psp00215.2	Superscaffold1	1493822	1497719	-	no KO assigned | (RefSeq) uncharacterized protein LOC103445380 (A)	-	unnamed protein product [Prunus armeniaca]	Uncharacterized protein OS=Pyrus ussuriensis x Pyrus communis OX=2448454 GN=D8674_001649 PE=4 SV=1	GO:0006260|DNA replication;GO:0033314|mitotic DNA replication checkpoint signaling;GO:0010212|response to ionizing radiation;GO:0005634|nucleus;GO:0008270|zinc ion binding
rna-Psp00216.1	Superscaffold1	1499510	1500731	PF00704;Glycosyl hydrolases family 18	K01183 chitinase [EC:3.2.1.14] | (RefSeq) acidic endochitinase SE2-like (A)	Acidic endochitinase OS=Phaseolus angularis OX=3914 PE=2 SV=1	acidic chitinase [Malus domestica]	Acidic endochitinase SE2-like OS=Pyrus ussuriensis x Pyrus communis OX=2448454 GN=D8674_001648 PE=3 SV=1	GO:0004553|hydrolase activity, hydrolyzing O-glycosyl compounds;GO:0005975|carbohydrate metabolic process
rna-Psp00217.1	Superscaffold1	1503175	1505382	PF00704;Glycosyl hydrolases family 18	K01183 chitinase [EC:3.2.1.14] | (RefSeq) acidic endochitinase SE2-like (A)	Acidic endochitinase OS=Cucumis sativus OX=3659 PE=1 SV=1	PREDICTED: acidic endochitinase SE2-like [Pyrus x bretschneideri]	Acidic chitinase OS=Malus domestica OX=3750 GN=2B-Machi3-1 PE=4 SV=1	GO:0005975|carbohydrate metabolic process;GO:0004553|hydrolase activity, hydrolyzing O-glycosyl compounds
rna-Psp00218.1	Superscaffold1	1521692	1525772	PF02887;Pyruvate kinase, alpha/beta domain|PF00224;Pyruvate kinase, barrel domain	K00873 pyruvate kinase [EC:2.7.1.40] | (RefSeq) plastidial pyruvate kinase 2-like isoform X1 (A)	Plastidial pyruvate kinase 2 OS=Arabidopsis thaliana OX=3702 GN=PKP2 PE=1 SV=1	hypothetical protein C1H46_040935 [Malus baccata]	Pyruvate kinase OS=Pyrus ussuriensis x Pyrus communis OX=2448454 GN=D8674_001644 PE=3 SV=1	GO:0005524|ATP binding;GO:0016301|kinase activity;GO:0000287|magnesium ion binding;GO:0030955|potassium ion binding;GO:0004743|pyruvate kinase activity
rna-Psp00219.1	Superscaffold1	1526764	1534656	PF04821;Timeless protein	K03155 timeless | (RefSeq) protein timeless homolog (A)	-	unnamed protein product [Prunus armeniaca]	Timeless-like protein OS=Pyrus ussuriensis x Pyrus communis OX=2448454 GN=D8674_001643 PE=4 SV=1	GO:0005634|nucleus
rna-Psp00220.1	Superscaffold1	1552648	1553295	-	no KO assigned | (RefSeq) WD repeat-containing protein 91-like (A)	-	WD repeat-containing protein 91-like [Glycine soja]	WD_REPEATS_REGION domain-containing protein OS=Malus domestica OX=3750 GN=DVH24_022475 PE=4 SV=1	-
rna-Psp00221.1	Superscaffold1	1557711	1558026	-	no KO assigned | (RefSeq) WD repeat-containing protein 91 homolog isoform X1 (A)	-	WD repeat-containing protein 91-like [Prunus avium]	WD repeat-containing protein 91-like protein OS=Pyrus ussuriensis x Pyrus communis OX=2448454 GN=D8674_001641 PE=4 SV=1	GO:0030246|carbohydrate binding;GO:0016301|kinase activity
rna-Psp00222.1	Superscaffold1	1566299	1566632	-	no KO assigned | (RefSeq) WD repeat-containing protein 91 homolog isoform X1 (A)	-	G-type lectin S-receptor-like serine/threonine-protein kinase [Thalictrum thalictroides]	WD repeat-containing protein 91-like protein OS=Pyrus ussuriensis x Pyrus communis OX=2448454 GN=D8674_001641 PE=4 SV=1	GO:0030246|carbohydrate binding;GO:0016301|kinase activity
rna-Psp00223.1	Superscaffold1	1571645	1576375	PF00400;WD domain, G-beta repeat|PF00400;WD domain, G-beta repeat|PF00400;WD domain, G-beta repeat	no KO assigned | (RefSeq) WD repeat-containing protein 91-like (A)	WD repeat-containing protein WDS homolog OS=Arabidopsis thaliana OX=3702 GN=WDS PE=1 SV=1	PREDICTED: WD repeat-containing protein 91 homolog [Prunus mume]	WD repeat-containing protein 91-like OS=Pyrus ussuriensis x Pyrus communis OX=2448454 GN=D8674_001637 PE=4 SV=1	-
rna-Psp00224.1	Superscaffold1	1577386	1587062	-	no KO assigned | (RefSeq) uncharacterized protein LOC103964363 (A)	-	hypothetical protein CISIN_1g042748mg [Citrus sinensis]	Uncharacterized protein OS=Pyrus ussuriensis x Pyrus communis OX=2448454 GN=D8674_001636 PE=4 SV=1	GO:0016021|integral component of membrane
rna-Psp00225.1	Superscaffold1	1596214	1604415	PF01453;D-mannose binding lectin|PF00954;S-locus glycoprotein domain	no KO assigned | (RefSeq) G-type lectin S-receptor-like serine/threonine-protein kinase At5g24080 (A)	G-type lectin S-receptor-like serine/threonine-protein kinase At5g24080 OS=Arabidopsis thaliana OX=3702 GN=At5g24080 PE=2 SV=1	unnamed protein product [Prunus armeniaca]	Receptor-like serine/threonine-protein kinase OS=Pyrus ussuriensis x Pyrus communis OX=2448454 GN=D8674_032204 PE=3 SV=1	GO:0005524|ATP binding;GO:0030246|carbohydrate binding;GO:0106310|protein serine kinase activity;GO:0106311|protein serine/threonine kinase activity;GO:0048544|recognition of pollen;GO:0016021|integral component of membrane
rna-Psp00226.1	Superscaffold1	1604551	1605413	-	no KO assigned | (RefSeq) probable membrane-associated kinase regulator 6 (A)	Probable membrane-associated kinase regulator 6 OS=Arabidopsis thaliana OX=3702 GN=MAKR6 PE=2 SV=1	probable membrane-associated kinase regulator 6 [Prunus avium]	Membrane-associated kinase regulator 6 OS=Pyrus ussuriensis x Pyrus communis OX=2448454 GN=D8674_001633 PE=4 SV=1	GO:0016301|kinase activity
rna-Psp00227.1	Superscaffold1	1610411	1612653	PF03595;Voltage-dependent anion channel|PF03595;Voltage-dependent anion channel	no KO assigned | (RefSeq) S-type anion channel SLAH2-like isoform X1 (A)	S-type anion channel SLAH3 OS=Arabidopsis thaliana OX=3702 GN=SLAH3 PE=1 SV=1	S-type anion channel SLAH2 [Prunus persica]	Uncharacterized protein OS=Malus baccata OX=106549 GN=C1H46_032826 PE=3 SV=1	GO:0055085|transmembrane transport;GO:0016021|integral component of membrane;GO:0008308|voltage-gated anion channel activity;GO:0006873|cellular ion homeostasis;GO:0005886|plasma membrane
rna-Psp00228.1	Superscaffold1	1619664	1621704	PF03595;Voltage-dependent anion channel	no KO assigned | (RefSeq) S-type anion channel SLAH2-like isoform X1 (A)	S-type anion channel SLAH3 OS=Arabidopsis thaliana OX=3702 GN=SLAH3 PE=1 SV=1	PREDICTED: S-type anion channel SLAH2-like [Prunus mume]	S-type anion channel SLAH2-like OS=Pyrus ussuriensis x Pyrus communis OX=2448454 GN=D8674_001631 PE=3 SV=1	GO:0008308|voltage-gated anion channel activity;GO:0006873|cellular ion homeostasis;GO:0016021|integral component of membrane;GO:0005886|plasma membrane;GO:0055085|transmembrane transport
rna-Psp00229.1	Superscaffold1	1633122	1638213	PF17862;AAA+ lid domain|PF00004;ATPase family associated with various cellular activities (AAA)	no KO assigned | (RefSeq) nuclear valosin-containing protein-like (A)	ATPase family AAA domain-containing protein FIGL1 OS=Arabidopsis thaliana OX=3702 GN=FIGL1 PE=2 SV=2	unnamed protein product [Prunus armeniaca]	Cell division cycle ATPase OS=Pyrus ussuriensis x Pyrus communis OX=2448454 GN=D8674_001630 PE=4 SV=1	GO:0005524|ATP binding;GO:0016887|ATP hydrolysis activity;GO:0051301|cell division;GO:0005737|cytoplasm
rna-Psp00230.1	Superscaffold1	1639021	1641222	PF12937;F-box-like	no KO assigned | (RefSeq) F-box protein At5g52880 isoform X1 (A)	F-box protein At5g52880 OS=Arabidopsis thaliana OX=3702 GN=At5g52880 PE=2 SV=1	F-box protein At5g52880 isoform X1 [Prunus avium]	F-box protein OS=Pyrus ussuriensis x Pyrus communis OX=2448454 GN=D8674_001629 PE=4 SV=1	GO:0005524|ATP binding;GO:0016887|ATP hydrolysis activity;GO:0005737|cytoplasm
rna-Psp00231.1	Superscaffold1	1641518	1643872	PF02453;Reticulon	no KO assigned | (RefSeq) reticulon-like protein B1 (A)	Reticulon-like protein B1 OS=Arabidopsis thaliana OX=3702 GN=RTNLB1 PE=1 SV=1	reticulon-like protein B1 [Prunus persica]	Reticulon-like protein OS=Pyrus ussuriensis x Pyrus communis OX=2448454 GN=D8674_001628 PE=4 SV=1	GO:0005789|endoplasmic reticulum membrane;GO:0016021|integral component of membrane
rna-Psp00232.1	Superscaffold1	1651317	1653172	-	no KO assigned | (RefSeq) probable membrane-associated kinase regulator 5 (A)	Probable membrane-associated kinase regulator 5 OS=Arabidopsis thaliana OX=3702 GN=MAKR5 PE=2 SV=1	probable membrane-associated kinase regulator 5 [Prunus avium]	Uncharacterized protein OS=Malus domestica OX=3750 GN=DVH24_022485 PE=4 SV=1	GO:0005886|plasma membrane;GO:0016301|kinase activity
rna-Psp00233.1	Superscaffold1	1668075	1668989	PF03168;Late embryogenesis abundant protein	no KO assigned | (RefSeq) late embryogenesis abundant protein At1g64065-like (A)	Late embryogenesis abundant protein At1g64065 OS=Arabidopsis thaliana OX=3702 GN=At1g64065 PE=2 SV=1	PREDICTED: late embryogenesis abundant protein At1g64065-like [Prunus mume]	LEA_2 domain-containing protein OS=Pyrus ussuriensis x Pyrus communis OX=2448454 GN=D8674_001625 PE=4 SV=1	GO:0016021|integral component of membrane
rna-Psp00234.1	Superscaffold1	1672885	1678428	PF03732;Retrotransposon gag protein|PF00078;Reverse transcriptase (RNA-dependent DNA polymerase)|PF17917;RNase H-like domain found in reverse transcriptase|PF17921;Integrase zinc binding domain|PF00665;Integrase core domain	no KO assigned | (RefSeq) LOW QUALITY PROTEIN: uncharacterized protein LOC103405291 (A)	RNA-directed DNA polymerase homolog OS=Oenothera berteroana OX=3950 PE=4 SV=1	LOW QUALITY PROTEIN: uncharacterized protein LOC120106880 [Phoenix dactylifera]	Reverse transcriptase OS=Malus baccata OX=106549 GN=C1H46_001652 PE=4 SV=1	GO:0003676|nucleic acid binding;GO:0015074|DNA integration
rna-Psp00235.1	Superscaffold1	1691880	1693982	PF00005;ABC transporter|PF19055;ABC-2 type transporter|PF01061;ABC-2 type transporter	no KO assigned | (RefSeq) ABC transporter G family member 4-like (A)	ABC transporter G family member 8 OS=Arabidopsis thaliana OX=3702 GN=ABCG8 PE=2 SV=1	ABC transporter G family member 4 [Prunus yedoensis var. nudiflora]	ABC transporter G family member 4-like OS=Pyrus ussuriensis x Pyrus communis OX=2448454 GN=D8674_001624 PE=4 SV=1	GO:0005524|ATP binding;GO:0042626|ATPase-coupled transmembrane transporter activity;GO:0016021|integral component of membrane
rna-Psp00236.1	Superscaffold1	1702994	1703302	PF00201;UDP-glucoronosyl and UDP-glucosyl transferase	no KO assigned | (RefSeq) anthocyanidin 5,3-O-glucosyltransferase-like (A)	Anthocyanidin 5,3-O-glucosyltransferase OS=Rosa hybrid cultivar OX=128735 GN=RhGT1 PE=2 SV=1	anthocyanidin 5,3-O-glucosyltransferase-like [Cannabis sativa]	Anthocyanidin 5,3-O-glucosyltransferase-like OS=Pyrus ussuriensis x Pyrus communis OX=2448454 GN=D8674_001622 PE=4 SV=1	GO:0008194|UDP-glycosyltransferase activity
rna-Psp00237.1	Superscaffold1	1708854	1710589	PF00201;UDP-glucoronosyl and UDP-glucosyl transferase	no KO assigned | (RefSeq) UDP-glycosyltransferase 88A1-like (A)	UDP-glycosyltransferase 88A1 OS=Arabidopsis thaliana OX=3702 GN=UGT88A1 PE=2 SV=1	phloretin 4&apos;-O-glycosyltransferase [Malus sieboldii]	Glycosyltransferase OS=Pyrus ussuriensis x Pyrus communis OX=2448454 GN=D8674_001619 PE=3 SV=1	GO:0008194|UDP-glycosyltransferase activity
rna-Psp00238.1	Superscaffold1	1713265	1713792	-	-	-	-	-	-
rna-Psp00239.1	Superscaffold1	1713848	1715996	PF04099;Sybindin-like family	K20300 trafficking protein particle complex subunit 1 | (RefSeq) trafficking protein particle complex subunit 1-like (A)	-	trafficking protein particle complex subunit 1 [Prunus yedoensis var. nudiflora]	Trafficking protein particle complex subunit OS=Malus domestica OX=3750 GN=DVH24_022488 PE=3 SV=1	GO:0006888|endoplasmic reticulum to Golgi vesicle-mediated transport;GO:0005783|endoplasmic reticulum;GO:0005794|Golgi apparatus;GO:0030008|TRAPP complex;GO:0009933|meristem structural organization;GO:0009555|pollen development;GO:0005829|cytosol
rna-Psp00240.1	Superscaffold1	1716576	1719898	PF13181;Tetratricopeptide repeat|PF13181;Tetratricopeptide repeat|PF04969;CS domain|PF05002;SGS domain	K12795 suppressor of G2 allele of SKP1 | (RefSeq) protein SGT1 homolog (A)	Protein SGT1 homolog OS=Oryza sativa subsp. japonica OX=39947 GN=SGT1 PE=1 SV=1	sgt1-b [Malus hupehensis]	SGT1-like protein OS=Pyrus ussuriensis x Pyrus communis OX=2448454 GN=D8674_001617 PE=3 SV=1	GO:0051087|chaperone binding
rna-Psp00241.1	Superscaffold1	1721519	1722249	-	no KO assigned | (RefSeq) pentatricopeptide repeat-containing protein At5g52850, chloroplastic (A)	Pentatricopeptide repeat-containing protein At5g52850, chloroplastic OS=Arabidopsis thaliana OX=3702 GN=PCMP-H31 PE=2 SV=1	pentatricopeptide repeat-containing protein At5g52850, chloroplastic isoform X1 [Prunus avium]	Pentatricopeptide repeat-containing protein OS=Pyrus ussuriensis x Pyrus communis OX=2448454 GN=D8674_001616 PE=4 SV=1	GO:0008270|zinc ion binding
rna-Psp00242.1	Superscaffold1	1722722	1729541	PF04716;ETC complex I subunit conserved region|PF03106;WRKY DNA -binding domain	no KO assigned | (RefSeq) probable WRKY transcription factor 27 (A)	Probable NADH dehydrogenase [ubiquinone] 1 alpha subcomplex subunit 5, mitochondrial OS=Arabidopsis thaliana OX=3702 GN=At5g52840 PE=1 SV=1	PREDICTED: probable WRKY transcription factor 27 [Pyrus x bretschneideri]	WRKY domain-containing protein OS=Malus domestica OX=3750 GN=DVH24_022490 PE=3 SV=1	GO:0003700|DNA-binding transcription factor activity;GO:0043565|sequence-specific DNA binding;GO:0022904|respiratory electron transport chain;GO:0005743|mitochondrial inner membrane;GO:0005634|nucleus
rna-Psp00243.1	Superscaffold1	1735237	1738697	PF04278;Tic22-like family	no KO assigned | (RefSeq) uncharacterized protein LOC103966151 (A)	-	uncharacterized protein LOC18785494 [Prunus persica]	Uncharacterized protein OS=Pyrus ussuriensis x Pyrus communis OX=2448454 GN=D8674_001613 PE=4 SV=1	GO:0015031|protein transport;GO:0009507|chloroplast
rna-Psp00244.1	Superscaffold1	1738866	1743826	PF00226;DnaJ domain|PF02889;Sec63 Brl domain	K09540 translocation protein SEC63 | (RefSeq) dnaJ protein ERDJ2A-like (A)	DnaJ protein ERDJ2A OS=Arabidopsis thaliana OX=3702 GN=ERDJ2A PE=1 SV=1	PREDICTED: dnaJ protein ERDJ2A-like [Prunus mume]	Translocation protein SEC63-like protein OS=Pyrus ussuriensis x Pyrus communis OX=2448454 GN=D8674_001612 PE=4 SV=1	GO:0015031|protein transport;GO:0005783|endoplasmic reticulum;GO:0016021|integral component of membrane;GO:0008320|protein transmembrane transporter activity;GO:0003723|RNA binding;GO:0006620|posttranslational protein targeting to endoplasmic reticulum membrane;GO:0006614|SRP-dependent cotranslational protein targeting to membrane;GO:0031207|Sec62/Sec63 complex
rna-Psp00245.1	Superscaffold1	1744144	1744968	PF01535;PPR repeat|PF01535;PPR repeat	no KO assigned | (RefSeq) pentatricopeptide repeat-containing protein At4g21190-like (A)	Pentatricopeptide repeat-containing protein At4g21190 OS=Arabidopsis thaliana OX=3702 GN=EMB1417 PE=2 SV=1	PREDICTED: pentatricopeptide repeat-containing protein At4g21190 [Prunus mume]	Uncharacterized protein OS=Malus domestica OX=3750 GN=DVH24_022493 PE=4 SV=1	-
rna-Psp00246.1	Superscaffold1	1746100	1749828	PF03121;Herpesviridae UL52/UL70 DNA primase	K22761 DNA-directed primase/polymerase protein [EC:2.7.7.102 2.7.7.7] | (RefSeq) DNA-directed primase/polymerase protein-like (A)	-	DNA-directed primase/polymerase protein isoform X1 [Prunus avium]	DNA-directed primase/polymerase protein-like OS=Pyrus ussuriensis x Pyrus communis OX=2448454 GN=D8674_001610 PE=4 SV=1	GO:0003682|chromatin binding;GO:0003896|DNA primase activity;GO:0003887|DNA-directed DNA polymerase activity;GO:0006264|mitochondrial DNA replication;GO:0031297|replication fork processing;GO:0009411|response to UV;GO:0019985|translesion synthesis;GO:0005759|mitochondrial matrix;GO:0005634|nucleus
rna-Psp00247.1	Superscaffold1	1756779	1757033	-	K22651 E3 ubiquitin-protein ligase RNF4 [EC:2.3.2.27] | (RefSeq) E3 ubiquitin-protein ligase RNF4-like isoform X1 (A)	-	hypothetical protein CMV_017931 [Castanea mollissima]	E3 ubiquitin-protein ligase RNF4 OS=Pyrus ussuriensis x Pyrus communis OX=2448454 GN=D8674_000162 PE=4 SV=1	-
rna-Psp00248.1	Superscaffold1	1759230	1760309	PF03478;Protein of unknown function (DUF295)	no KO assigned | (RefSeq) F-box protein SKIP23-like (A)	F-box protein SKIP23 OS=Arabidopsis thaliana OX=3702 GN=SKIP23 PE=1 SV=1	putative F-box protein At5g60060 [Prunus persica]	F-box protein SKIP23-like OS=Pyrus ussuriensis x Pyrus communis OX=2448454 GN=D8674_001608 PE=4 SV=1	-
rna-Psp00249.1	Superscaffold1	1766578	1769891	-	no KO assigned | (RefSeq) uncharacterized protein At3g49140-like (A)	Uncharacterized protein At3g49140 OS=Arabidopsis thaliana OX=3702 GN=At3g49140 PE=1 SV=2	PREDICTED: uncharacterized protein At3g49140 [Prunus mume]	Uncharacterized protein OS=Pyrus ussuriensis x Pyrus communis OX=2448454 GN=D8674_001607 PE=4 SV=1	-
rna-Psp00250.1	Superscaffold1	1771609	1774262	PF01595;Cyclin M transmembrane N-terminal domain	K16302 metal transporter CNNM | (RefSeq) DUF21 domain-containing protein At5g52790-like (A)	DUF21 domain-containing protein At5g52790 OS=Arabidopsis thaliana OX=3702 GN=CBSDUF5 PE=2 SV=2	hypothetical protein DVH24_024815 [Malus domestica]	Uncharacterized protein OS=Malus baccata OX=106549 GN=C1H46_032846 PE=4 SV=1	GO:0016021|integral component of membrane
rna-Psp00251.1	Superscaffold1	1778421	1778975	PF11947;Photosynthesis affected mutant 68	no KO assigned | (RefSeq) uncharacterized protein PAM68-like (A)	Uncharacterized protein PAM68-like OS=Arabidopsis thaliana OX=3702 GN=At5g52780 PE=2 SV=1	DUF21 domain-containing protein [Pyrus ussuriensis x Pyrus communis]	Uncharacterized protein OS=Pyrus ussuriensis x Pyrus communis OX=2448454 GN=D8674_001604 PE=4 SV=1	GO:0016021|integral component of membrane
rna-Psp00252.1	Superscaffold1	1781837	1783054	PF00403;Heavy-metal-associated domain	no KO assigned | (RefSeq) heavy metal-associated isoprenylated plant protein 3-like isoform X1 (A)	Heavy metal-associated isoprenylated plant protein 39 OS=Arabidopsis thaliana OX=3702 GN=HIPP39 PE=2 SV=1	heavy metal-associated isoprenylated plant protein 39-like [Prunus avium]	FK506-binding protein 4-like OS=Pyrus ussuriensis x Pyrus communis OX=2448454 GN=D8674_001603 PE=4 SV=1	GO:0046872|metal ion binding
rna-Psp00253.1	Superscaffold1	1788102	1789227	PF00403;Heavy-metal-associated domain	no KO assigned | (RefSeq) heavy metal-associated isoprenylated plant protein 39-like (A)	Heavy metal-associated isoprenylated plant protein 39 OS=Arabidopsis thaliana OX=3702 GN=HIPP39 PE=2 SV=1	hypothetical protein C1H46_032848 [Malus baccata]	HMA domain-containing protein OS=Malus baccata OX=106549 GN=C1H46_032850 PE=4 SV=1	GO:0046872|metal ion binding
rna-Psp00254.1	Superscaffold1	1794325	1797105	PF00249;Myb-like DNA-binding domain	no KO assigned | (RefSeq) protein REVEILLE 6-like isoform X1 (A)	Protein REVEILLE 6 OS=Arabidopsis thaliana OX=3702 GN=RVE6 PE=2 SV=1	hypothetical protein C1H46_032851 [Malus baccata]	HTH myb-type domain-containing protein OS=Malus domestica OX=3750 GN=DVH24_022499 PE=4 SV=1	GO:0003677|DNA binding;GO:0005634|nucleus
rna-Psp00255.1	Superscaffold1	1797921	1802166	-	no KO assigned | (RefSeq) uncharacterized protein LOC103443163 (A)	-	unnamed protein product [Prunus armeniaca]	Uncharacterized protein OS=Malus baccata OX=106549 GN=C1H46_032852 PE=4 SV=1	-
rna-Psp00256.1	Superscaffold1	1803431	1806970	PF00183;Hsp90 protein|PF02518;Histidine kinase-, DNA gyrase B-, and HSP90-like ATPase	K04079 molecular chaperone HtpG | (RefSeq) heat shock protein 83-like (A)	Heat shock protein 83 OS=Ipomoea nil OX=35883 GN=HSP83A PE=2 SV=1	PREDICTED: heat shock protein 83 [Pyrus x bretschneideri]	Heat shock protein 83-like OS=Pyrus ussuriensis x Pyrus communis OX=2448454 GN=D8674_001600 PE=3 SV=1	GO:0005524|ATP binding;GO:0016887|ATP hydrolysis activity;GO:0051082|unfolded protein binding;GO:0006457|protein folding
rna-Psp00257.1	Superscaffold1	1808639	1811758	PF05096;Glutamine cyclotransferase	K22757 glutaminyl-peptide cyclotransferase [EC:2.3.2.5] | (RefSeq) glutaminyl-peptide cyclotransferase-like (A)	Glutaminyl-peptide cyclotransferase OS=Arabidopsis thaliana OX=3702 GN=QCT PE=1 SV=1	glutaminyl-peptide cyclotransferase isoform X1 [Prunus dulcis]	Uncharacterized protein OS=Malus domestica OX=3750 GN=DVH24_022502 PE=4 SV=1	GO:0016603|glutaminyl-peptide cyclotransferase activity;GO:0017186|peptidyl-pyroglutamic acid biosynthetic process, using glutaminyl-peptide cyclotransferase;GO:0016021|integral component of membrane
rna-Psp00258.1	Superscaffold1	1812631	1814351	PF07714;Protein tyrosine and serine/threonine kinase	no KO assigned | (RefSeq) probable serine/threonine-protein kinase At1g01540 (A)	Probable serine/threonine-protein kinase At1g01540 OS=Arabidopsis thaliana OX=3702 GN=At1g01540 PE=1 SV=2	Protein kinase superfamily protein [Prunus dulcis]	Serine/threonine-protein kinase OS=Pyrus ussuriensis x Pyrus communis OX=2448454 GN=D8674_001598 PE=4 SV=1	GO:0005524|ATP binding;GO:0004672|protein kinase activity;GO:0016021|integral component of membrane
rna-Psp00259.1	Superscaffold1	1814865	1820952	PF00295;Glycosyl hydrolases family 28	no KO assigned | (RefSeq) probable polygalacturonase (A)	Probable polygalacturonase OS=Vitis vinifera OX=29760 GN=GSVIVT00026920001 PE=1 SV=1	probable polygalacturonase [Prunus persica]	Polygalacturonase OS=Pyrus ussuriensis x Pyrus communis OX=2448454 GN=D8674_001597 PE=3 SV=1	GO:0004650|polygalacturonase activity;GO:0005975|carbohydrate metabolic process;GO:0005618|cell wall
rna-Psp00260.1	Superscaffold1	1820842	1823253	PF04116;Fatty acid hydroxylase superfamily	K15746 beta-carotene 3-hydroxylase [EC:1.14.15.24] | (RefSeq) beta-carotene hydroxylase 2, chloroplastic-like (A)	Beta-carotene hydroxylase 2, chloroplastic OS=Capsicum annuum OX=4072 GN=CA2 PE=1 SV=2	hypothetical protein C1H46_014953 [Malus baccata]	Beta-carotene hydroxylase 2 OS=Pyrus ussuriensis x Pyrus communis OX=2448454 GN=D8674_001596 PE=3 SV=1	GO:0005506|iron ion binding;GO:0016491|oxidoreductase activity;GO:0008610|lipid biosynthetic process;GO:0016021|integral component of membrane
rna-Psp00261.1	Superscaffold1	1828997	1831970	PF01225;Mur ligase family, catalytic domain|PF08245;Mur ligase middle domain	no KO assigned | (RefSeq) uncharacterized protein LOC103966136 (A)	-	unnamed protein product [Prunus armeniaca]	UDP-N-acetylmuramate--L-alanine ligase OS=Pyrus ussuriensis x Pyrus communis OX=2448454 GN=D8674_001595 PE=3 SV=1	GO:0005524|ATP binding;GO:0008763|UDP-N-acetylmuramate-L-alanine ligase activity;GO:0009058|biosynthetic process;GO:0005737|cytoplasm
rna-Psp00262.1	Superscaffold1	1834183	1835181	PF01656;CobQ/CobB/MinD/ParA nucleotide binding domain	K03609 septum site-determining protein MinD | (RefSeq) putative septum site-determining protein minD homolog, chloroplastic (A)	Putative septum site-determining protein minD homolog, chloroplastic OS=Arabidopsis thaliana OX=3702 GN=MIND1 PE=1 SV=1	hypothetical protein C1H46_014952 [Malus baccata]	Septum site-determining protein minD-like protein OS=Pyrus ussuriensis x Pyrus communis OX=2448454 GN=D8674_001594 PE=3 SV=1	GO:0005524|ATP binding;GO:0016887|ATP hydrolysis activity
rna-Psp00263.1	Superscaffold1	1836617	1839315	-	no KO assigned | (RefSeq) uncharacterized protein LOC103964321 (A)	-	uncharacterized protein LOC110767657 [Prunus avium]	Uncharacterized protein OS=Pyrus ussuriensis x Pyrus communis OX=2448454 GN=D8674_001592 PE=4 SV=1	-
rna-Psp00264.1	Superscaffold1	1839765	1842388	PF05903;PPPDE putative peptidase domain	no KO assigned | (RefSeq) deSI-like protein At4g17486 (A)	DeSI-like protein At4g17486 OS=Arabidopsis thaliana OX=3702 GN=At4g17486 PE=2 SV=1	deSI-like protein At4g17486 [Prunus persica]	DeSI-like protein OS=Pyrus ussuriensis x Pyrus communis OX=2448454 GN=D8674_001591 PE=3 SV=1	GO:0008233|peptidase activity;GO:0101005|deubiquitinase activity;GO:0016579|protein deubiquitination;GO:0070646|protein modification by small protein removal
rna-Psp00265.1	Superscaffold1	1844509	1847338	PF12819;Malectin-like domain|PF07714;Protein tyrosine and serine/threonine kinase	no KO assigned | (RefSeq) probable receptor-like protein kinase At5g24010 (A)	Probable receptor-like protein kinase At5g24010 OS=Arabidopsis thaliana OX=3702 GN=At5g24010 PE=1 SV=1	unnamed protein product [Prunus armeniaca]	Receptor-like protein kinase OS=Pyrus ussuriensis x Pyrus communis OX=2448454 GN=D8674_001590 PE=4 SV=1	GO:0005524|ATP binding;GO:0004674|protein serine/threonine kinase activity;GO:0016021|integral component of membrane
rna-Psp00266.1	Superscaffold1	1849844	1851783	PF00076;RNA recognition motif. (a.k.a. RRM, RBD, or RNP domain)	K24527 RNA-binding protein 18 | (RefSeq) probable RNA-binding protein 18 (A)	Polyadenylate-binding protein 6 OS=Arabidopsis thaliana OX=3702 GN=PAB6 PE=2 SV=1	probable RNA-binding protein 18 [Prunus persica]	RNA-binding protein 18 OS=Pyrus ussuriensis x Pyrus communis OX=2448454 GN=D8674_001589 PE=4 SV=1	GO:0003723|RNA binding
rna-Psp00267.1	Superscaffold1	1852636	1855241	PF05684;Protein of unknown function (DUF819)	no KO assigned | (RefSeq) uncharacterized protein LOC103966130 (A)	-	uncharacterized protein LOC110767675 [Prunus avium]	Uncharacterized protein OS=Pyrus ussuriensis x Pyrus communis OX=2448454 GN=D8674_001588 PE=4 SV=1	GO:0016021|integral component of membrane;GO:0046872|metal ion binding;GO:0016491|oxidoreductase activity
rna-Psp00267.2	Superscaffold1	1853083	1855241	PF05684;Protein of unknown function (DUF819)	no KO assigned | (RefSeq) uncharacterized protein LOC103966130 (A)	-	uncharacterized protein LOC110767675 [Prunus avium]	Uncharacterized protein OS=Pyrus ussuriensis x Pyrus communis OX=2448454 GN=D8674_001588 PE=4 SV=1	GO:0016021|integral component of membrane;GO:0046872|metal ion binding;GO:0016491|oxidoreductase activity
rna-Psp00268.1	Superscaffold1	1855823	1858559	PF05684;Protein of unknown function (DUF819)	no KO assigned | (RefSeq) uncharacterized protein LOC103966128 (A)	-	PREDICTED: uncharacterized membrane protein YjcL-like [Prunus mume]	Uncharacterized protein OS=Malus baccata OX=106549 GN=C1H46_042929 PE=4 SV=1	GO:0016021|integral component of membrane;GO:0046872|metal ion binding;GO:0016491|oxidoreductase activity
rna-Psp00269.1	Superscaffold1	1859632	1865553	PF08030;Ferric reductase NAD binding domain|PF08022;FAD-binding domain	K00521 ferric-chelate reductase [EC:1.16.1.7] | (RefSeq) ferric reduction oxidase 4-like (A)	Ferric reduction oxidase 4 OS=Arabidopsis thaliana OX=3702 GN=FRO4 PE=2 SV=1	PREDICTED: ferric reduction oxidase 4-like isoform X2 [Pyrus x bretschneideri]	FAD-binding FR-type domain-containing protein OS=Malus baccata OX=106549 GN=C1H46_042928 PE=4 SV=1	GO:0046872|metal ion binding;GO:0016491|oxidoreductase activity;GO:0016021|integral component of membrane
rna-Psp00270.1	Superscaffold1	1865855	1872552	-	no KO assigned | (RefSeq) uncharacterized protein LOC103966126 isoform X1 (A)	-	PREDICTED: uncharacterized protein LOC103964311 isoform X4 [Pyrus x bretschneideri]	Uncharacterized protein OS=Pyrus ussuriensis x Pyrus communis OX=2448454 GN=D8674_001586 PE=4 SV=1	-
rna-Psp00271.1	Superscaffold1	1884821	1887353	PF03514;GRAS domain family	no KO assigned | (RefSeq) scarecrow-like protein 8 (A)	Scarecrow-like protein 8 OS=Arabidopsis thaliana OX=3702 GN=SCL8 PE=2 SV=1	scarecrow-like protein 8 [Prunus yedoensis var. nudiflora]	Scarecrow-like protein 8 OS=Pyrus ussuriensis x Pyrus communis OX=2448454 GN=D8674_001585 PE=3 SV=1	GO:0005634|nucleus;GO:0005524|ATP binding;GO:0004827|proline-tRNA ligase activity;GO:0006433|prolyl-tRNA aminoacylation;GO:0005737|cytoplasm
rna-Psp00272.1	Superscaffold1	1888716	1909314	-	-	-	-	-	-
rna-Psp00273.1	Superscaffold1	1909839	1924312	PF01554;MatE|PF01554;MatE|PF01554;MatE	K03327 multidrug resistance protein, MATE family | (RefSeq) protein DETOXIFICATION 35-like (A)	Protein DETOXIFICATION 35 OS=Arabidopsis thaliana OX=3702 GN=DTX35 PE=1 SV=1	LOW QUALITY PROTEIN: protein DETOXIFICATION 35-like [Malus domestica]	Protein DETOXIFICATION OS=Pyrus ussuriensis x Pyrus communis OX=2448454 GN=D8674_041967 PE=3 SV=1	GO:0015297|antiporter activity;GO:0042910|xenobiotic transmembrane transporter activity;GO:0016021|integral component of membrane
rna-Psp00274.1	Superscaffold1	1927673	1939282	PF01554;MatE|PF01554;MatE	K03327 multidrug resistance protein, MATE family | (RefSeq) protein DETOXIFICATION 35-like (A)	Protein DETOXIFICATION 35 OS=Arabidopsis thaliana OX=3702 GN=DTX35 PE=1 SV=1	protein TRANSPARENT TESTA 12-like [Pyrus ussuriensis x Pyrus communis]	Protein DETOXIFICATION OS=Pyrus ussuriensis x Pyrus communis OX=2448454 GN=D8674_001583 PE=3 SV=1	GO:0015297|antiporter activity;GO:0042910|xenobiotic transmembrane transporter activity;GO:0016021|integral component of membrane
rna-Psp00275.1	Superscaffold1	1939458	1943810	PF01554;MatE|PF01554;MatE	K03327 multidrug resistance protein, MATE family | (RefSeq) protein DETOXIFICATION 35-like isoform X1 (A)	Protein DETOXIFICATION 35 OS=Arabidopsis thaliana OX=3702 GN=DTX35 PE=1 SV=1	PREDICTED: protein DETOXIFICATION 35-like [Prunus mume]	Protein DETOXIFICATION OS=Pyrus ussuriensis x Pyrus communis OX=2448454 GN=D8674_001581 PE=3 SV=1	GO:0015297|antiporter activity;GO:0042910|xenobiotic transmembrane transporter activity;GO:0016021|integral component of membrane
rna-Psp00276.1	Superscaffold1	1949705	1955596	PF01554;MatE	K03327 multidrug resistance protein, MATE family | (RefSeq) protein DETOXIFICATION 35-like isoform X1 (A)	Protein DETOXIFICATION 35 OS=Arabidopsis thaliana OX=3702 GN=DTX35 PE=1 SV=1	PREDICTED: protein DETOXIFICATION 35-like [Prunus mume]	Protein DETOXIFICATION OS=Pyrus ussuriensis x Pyrus communis OX=2448454 GN=D8674_001579 PE=3 SV=1	GO:0015297|antiporter activity;GO:0042910|xenobiotic transmembrane transporter activity;GO:0016021|integral component of membrane
rna-Psp00277.1	Superscaffold1	1955734	1957313	-	no KO assigned | (RefSeq) ATP-dependent helicase BRM-like isoform X2 (A)	ATP-dependent helicase BRM OS=Arabidopsis thaliana OX=3702 GN=BRM PE=1 SV=1	PREDICTED: ATP-dependent helicase BRM isoform X1 [Gossypium raimondii]	Uncharacterized protein OS=Malus domestica OX=3750 GN=DVH24_022520 PE=4 SV=1	GO:0005524|ATP binding;GO:0004386|helicase activity;GO:0016787|hydrolase activity;GO:0070615|ATP-dependent chromatin remodeler activity;GO:0043044|chromatin remodeling;GO:0040029|regulation of gene expression, epigenetic;GO:0006355|regulation of transcription, DNA-templated;GO:0005634|nucleus
rna-Psp00278.1	Superscaffold1	1958843	1961852	PF01269;Fibrillarin	K14563 rRNA 2&apos;-O-methyltransferase fibrillarin [EC:2.1.1.-] | (RefSeq) mediator of RNA polymerase II transcription subunit 36a-like (A)	rRNA 2&apos;-O-methyltransferase fibrillarin 1 OS=Arabidopsis thaliana OX=3702 GN=FIB1 PE=1 SV=1	rRNA 2&apos;-O-methyltransferase fibrillarin 1-like [Prunus dulcis]	Uncharacterized protein OS=Malus domestica OX=3750 GN=DVH24_022521 PE=3 SV=1	GO:0008168|methyltransferase activity;GO:0003723|RNA binding;GO:0032259|methylation;GO:0006364|rRNA processing;GO:1990259|histone-glutamine methyltransferase activity;GO:0008649|rRNA methyltransferase activity;GO:0000494|box C/D RNA 3'-end processing;GO:1990258|histone glutamine methylation;GO:0031167|rRNA methylation;GO:0031428|box C/D RNP complex;GO:0015030|Cajal body;GO:0032040|small-subunit p…
rna-Psp00278.2	Superscaffold1	1958851	1961852	PF01269;Fibrillarin	K14563 rRNA 2&apos;-O-methyltransferase fibrillarin [EC:2.1.1.-] | (RefSeq) mediator of RNA polymerase II transcription subunit 36a-like (A)	rRNA 2&apos;-O-methyltransferase fibrillarin 1 OS=Arabidopsis thaliana OX=3702 GN=FIB1 PE=1 SV=1	rRNA 2&apos;-O-methyltransferase fibrillarin 1-like [Prunus dulcis]	Mediator of RNA polymerase II transcription subunit 36a-like OS=Pyrus ussuriensis x Pyrus communis OX=2448454 GN=D8674_001578 PE=3 SV=1	GO:0008168|methyltransferase activity;GO:0003723|RNA binding;GO:0032259|methylation;GO:0006364|rRNA processing;GO:1990259|histone-glutamine methyltransferase activity;GO:0008649|rRNA methyltransferase activity;GO:0000494|box C/D RNA 3'-end processing;GO:1990258|histone glutamine methylation;GO:0031167|rRNA methylation;GO:0031428|box C/D RNP complex;GO:0015030|Cajal body;GO:0032040|small-subunit p…
rna-Psp00279.1	Superscaffold1	1963036	1964171	PF00168;C2 domain	no KO assigned | (RefSeq) protein SRC2 homolog (A)	-	LOW QUALITY PROTEIN: protein SRC2 [Prunus avium]	WW domain-containing protein C11B10.08 OS=Pyrus ussuriensis x Pyrus communis OX=2448454 GN=D8674_001577 PE=4 SV=1	-
rna-Psp00280.1	Superscaffold1	1969043	1971511	PF02458;Transferase family	K19747 BAHD acyltransferase [EC:2.3.1.-] | (RefSeq) BAHD acyltransferase DCR isoform X1 (A)	BAHD acyltransferase DCR OS=Arabidopsis thaliana OX=3702 GN=DCR PE=2 SV=1	BAHD acyltransferase DCR [Prunus avium]	Uncharacterized protein OS=Malus domestica OX=3750 GN=DVH24_022523 PE=3 SV=1	GO:0016747|acyltransferase activity, transferring groups other than amino-acyl groups;GO:0008168|methyltransferase activity;GO:0003676|nucleic acid binding;GO:0032259|methylation;GO:0016021|integral component of membrane
rna-Psp00281.1	Superscaffold1	1973509	1978509	PF05063;MT-A70	K23960 mRNA m6A methyltransferase non-catalytic subunit | (RefSeq) methyltransferase-like protein 1 (A)	N6-adenosine-methyltransferase non-catalytic subunit MTB OS=Arabidopsis thaliana OX=3702 GN=MTB PE=1 SV=1	N6-adenosine-methyltransferase non-catalytic subunit MTB [Prunus dulcis]	Methyltransferase-like protein 1 OS=Pyrus ussuriensis x Pyrus communis OX=2448454 GN=D8674_001576 PE=3 SV=1	GO:0008168|methyltransferase activity;GO:0003676|nucleic acid binding;GO:0016747|acyltransferase activity, transferring groups other than amino-acyl groups;GO:0032259|methylation;GO:0003729|mRNA binding;GO:0080009|mRNA methylation;GO:0005634|nucleus;GO:0036396|RNA N6-methyladenosine methyltransferase complex
rna-Psp00282.1	Superscaffold1	1978633	1980938	PF02416;mttA/Hcf106 family	no KO assigned | (RefSeq) sec-independent protein translocase protein TATB, chloroplastic (A)	Sec-independent protein translocase protein TATB, chloroplastic OS=Arabidopsis thaliana OX=3702 GN=TATB PE=1 SV=1	sec-independent protein translocase protein TATB, chloroplastic [Prunus dulcis]	Sec-independent protein translocase protein TATB OS=Pyrus ussuriensis x Pyrus communis OX=2448454 GN=D8674_001575 PE=4 SV=1	GO:0015031|protein transport;GO:0016021|integral component of membrane
rna-Psp00283.1	Superscaffold1	1987206	1990182	-	no KO assigned | (RefSeq) uncharacterized protein LOC103932228 (A)	Uncharacterized protein At1g76660 OS=Arabidopsis thaliana OX=3702 GN=At1g76660 PE=2 SV=1	PREDICTED: uncharacterized protein LOC103333182 [Prunus mume]	Uncharacterized protein OS=Pyrus ussuriensis x Pyrus communis OX=2448454 GN=D8674_001574 PE=4 SV=1	GO:0016021|integral component of membrane
rna-Psp00284.1	Superscaffold1	1999322	2005699	PF00069;Protein kinase domain	K20717 mitogen-activated protein kinase kinase kinase YODA [EC:2.7.11.25] | (RefSeq) mitogen-activated protein kinase kinase kinase YODA-like (A)	Mitogen-activated protein kinase kinase kinase YODA OS=Arabidopsis thaliana OX=3702 GN=YDA PE=1 SV=1	PREDICTED: mitogen-activated protein kinase kinase kinase YODA-like [Prunus mume]	Mitogen-activated protein kinase kinase kinase YODA-like OS=Pyrus ussuriensis x Pyrus communis OX=2448454 GN=D8674_001572 PE=4 SV=1	GO:0005524|ATP binding;GO:0004672|protein kinase activity;GO:0055085|transmembrane transport;GO:0016021|integral component of membrane
rna-Psp00285.1	Superscaffold1	2005986	2008457	PF00106;short chain dehydrogenase	no KO assigned | (RefSeq) short-chain dehydrogenase TIC 32, chloroplastic-like isoform X1 (A)	Short-chain dehydrogenase TIC 32, chloroplastic OS=Pisum sativum OX=3888 GN=TIC32 PE=1 SV=1	short-chain dehydrogenase TIC 32 chloroplastic [Prunus yedoensis var. nudiflora]	Short-chain dehydrogenase TIC 32 OS=Pyrus ussuriensis x Pyrus communis OX=2448454 GN=D8674_001571 PE=3 SV=1	GO:0016491|oxidoreductase activity
rna-Psp00286.1	Superscaffold1	2009627	2014496	PF03931;Skp1 family, tetramerisation domain|PF01466;Skp1 family, dimerisation domain	no KO assigned | (RefSeq) SKP1-like protein 21 isoform X2 (A)	SKP1-like protein 21 OS=Arabidopsis thaliana OX=3702 GN=ASK21 PE=2 SV=1	SKP1-like protein 21 [Prunus dulcis]	SKP1-like protein 21 OS=Pyrus ussuriensis x Pyrus communis OX=2448454 GN=D8674_001570 PE=3 SV=1	GO:0016567|protein ubiquitination;GO:0006511|ubiquitin-dependent protein catabolic process
rna-Psp00286.2	Superscaffold1	2009627	2014509	PF03931;Skp1 family, tetramerisation domain|PF01466;Skp1 family, dimerisation domain	no KO assigned | (RefSeq) SKP1-like protein 21 isoform X2 (A)	SKP1-like protein 21 OS=Arabidopsis thaliana OX=3702 GN=ASK21 PE=2 SV=1	SKP1-like protein 21 [Prunus dulcis]	SKP1-like protein 21 OS=Pyrus ussuriensis x Pyrus communis OX=2448454 GN=D8674_001570 PE=3 SV=1	GO:0016567|protein ubiquitination;GO:0006511|ubiquitin-dependent protein catabolic process
rna-Psp00287.1	Superscaffold1	2014861	2015939	-	no KO assigned | (RefSeq) uncharacterized protein LOC103932240 (A)	-	uncharacterized protein LOC110767569 [Prunus avium]	Uncharacterized protein OS=Pyrus ussuriensis x Pyrus communis OX=2448454 GN=D8674_001569 PE=4 SV=1	GO:0016021|integral component of membrane;GO:0005524|ATP binding;GO:0004672|protein kinase activity;GO:0004842|ubiquitin-protein transferase activity
rna-Psp00288.1	Superscaffold1	2016819	2027523	PF00069;Protein kinase domain|PF04564;U-box domain|PF00582;Universal stress protein family	no KO assigned | (RefSeq) U-box domain-containing protein 32 (A)	U-box domain-containing protein 32 OS=Arabidopsis thaliana OX=3702 GN=PUB32 PE=1 SV=1	hypothetical protein D8674_040275 [Pyrus ussuriensis x Pyrus communis]	U-box domain-containing protein 32 OS=Pyrus ussuriensis x Pyrus communis OX=2448454 GN=D8674_001568 PE=4 SV=1	GO:0005524|ATP binding;GO:0004672|protein kinase activity;GO:0004842|ubiquitin-protein transferase activity;GO:0016021|integral component of membrane
rna-Psp00289.1	Superscaffold1	2029385	2031916	-	no KO assigned | (RefSeq) uncharacterized protein At3g49055-like (A)	Uncharacterized protein At3g49055 OS=Arabidopsis thaliana OX=3702 GN=At3g49055 PE=2 SV=1	hypothetical protein C1H46_014905 [Malus baccata]	Uncharacterized protein OS=Malus baccata OX=106549 GN=C1H46_031478 PE=4 SV=1	-
rna-Psp00290.1	Superscaffold1	2031882	2036178	PF12836;Helix-hairpin-helix motif|PF00225;Kinesin motor domain	K10403 kinesin family member 22 | (RefSeq) kinesin-like protein KIN-10C (A)	Kinesin-like protein KIN-10C OS=Arabidopsis thaliana OX=3702 GN=KIN10C PE=2 SV=1	unnamed protein product [Prunus armeniaca]	Kinesin-like protein KIF22 OS=Pyrus ussuriensis x Pyrus communis OX=2448454 GN=D8674_001566 PE=3 SV=1	GO:0005524|ATP binding;GO:1990939|microtubule motor activity;GO:0008017|microtubule binding;GO:0007018|microtubule-based movement
rna-Psp00291.1	Superscaffold1	2037106	2037297	-	no KO assigned | (RefSeq) hypothetical protein (A)	-	hypothetical protein CUMW_057110 [Citrus unshiu]	Uncharacterized protein OS=Pyrus ussuriensis x Pyrus communis OX=2448454 GN=D8674_001565 PE=4 SV=1	-
rna-Psp00292.1	Superscaffold1	2038777	2041724	PF01764;Lipase (class 3)|PF03893;Lipase 3 N-terminal region	no KO assigned | (RefSeq) uncharacterized protein LOC103932220 (A)	-	uncharacterized protein Pyn_01001 [Prunus yedoensis var. nudiflora]	Uncharacterized protein OS=Pyrus ussuriensis x Pyrus communis OX=2448454 GN=D8674_032146 PE=4 SV=1	GO:0016042|lipid catabolic process
rna-Psp00292.2	Superscaffold1	2038777	2041724	PF01764;Lipase (class 3)|PF03893;Lipase 3 N-terminal region	no KO assigned | (RefSeq) uncharacterized protein LOC103932220 (A)	-	uncharacterized protein Pyn_01001 [Prunus yedoensis var. nudiflora]	Uncharacterized protein OS=Pyrus ussuriensis x Pyrus communis OX=2448454 GN=D8674_032146 PE=4 SV=1	GO:0016042|lipid catabolic process
rna-Psp00293.1	Superscaffold1	2042434	2047152	PF00395;S-layer homology domain	no KO assigned | (RefSeq) uncharacterized protein LOC103932219 isoform X1 (A)	-	uncharacterized protein LOC103439772 isoform X3 [Malus domestica]	Uncharacterized protein OS=Pyrus ussuriensis x Pyrus communis OX=2448454 GN=D8674_001564 PE=4 SV=1	GO:0016042|lipid catabolic process;GO:0016021|integral component of membrane;GO:0005506|iron ion binding;GO:0031418|L-ascorbic acid binding;GO:0004656|procollagen-proline 4-dioxygenase activity;GO:0005789|endoplasmic reticulum membrane
rna-Psp00294.1	Superscaffold1	2051118	2055392	PF07727;Reverse transcriptase (RNA-dependent DNA polymerase)|PF14223;gag-polypeptide of LTR copia-type|PF14244;gag-polypeptide of LTR copia-type|PF13976;GAG-pre-integrase domain|PF00665;Integrase core domain	no KO assigned | (RefSeq) uncharacterized protein LOC108868100 (A)	Retrovirus-related Pol polyprotein from transposon RE2 OS=Arabidopsis thaliana OX=3702 GN=RE2 PE=4 SV=1	PREDICTED: uncharacterized protein LOC108868100 [Pyrus x bretschneideri]	Seven transmembrane MLO family protein OS=Prunus dulcis OX=3755 GN=Prudu_014560 PE=4 SV=1	GO:0003676|nucleic acid binding;GO:0015074|DNA integration;GO:0016021|integral component of membrane;GO:0003964|RNA-directed DNA polymerase activity;GO:0046872|metal ion binding;GO:0016702|oxidoreductase activity, acting on single donors with incorporation of molecular oxygen, incorporation of two atoms of oxygen
rna-Psp00295.1	Superscaffold1	2063409	2064971	PF00067;Cytochrome P450	K24184 cytochrome P450 family 89 subfamily A [EC:1.14.-.-] | (RefSeq) cytochrome P450 89A2-like (A)	Cytochrome P450 89A9 OS=Arabidopsis thaliana OX=3702 GN=CYP89A9 PE=2 SV=1	hypothetical protein DVH24_022536 [Malus domestica]	Cytochrome P450 89A2-like OS=Pyrus ussuriensis x Pyrus communis OX=2448454 GN=D8674_001561 PE=3 SV=1	GO:0020037|heme binding;GO:0005506|iron ion binding;GO:0004497|monooxygenase activity;GO:0016705|oxidoreductase activity, acting on paired donors, with incorporation or reduction of molecular oxygen
rna-Psp00296.1	Superscaffold1	2067025	2068885	PF00067;Cytochrome P450	K24184 cytochrome P450 family 89 subfamily A [EC:1.14.-.-] | (RefSeq) cytochrome P450 89A2-like (A)	Cytochrome P450 89A9 OS=Arabidopsis thaliana OX=3702 GN=CYP89A9 PE=2 SV=1	hypothetical protein DVH24_022536 [Malus domestica]	Cytochrome P450 89A2-like OS=Pyrus ussuriensis x Pyrus communis OX=2448454 GN=D8674_001561 PE=3 SV=1	GO:0020037|heme binding;GO:0005506|iron ion binding;GO:0004497|monooxygenase activity;GO:0016705|oxidoreductase activity, acting on paired donors, with incorporation or reduction of molecular oxygen
rna-Psp00297.1	Superscaffold1	2073300	2075057	PF00067;Cytochrome P450	K24184 cytochrome P450 family 89 subfamily A [EC:1.14.-.-] | (RefSeq) cytochrome P450 89A2-like (A)	Cytochrome P450 89A9 OS=Arabidopsis thaliana OX=3702 GN=CYP89A9 PE=2 SV=1	hypothetical protein DVH24_022539 [Malus domestica]	Uncharacterized protein OS=Malus baccata OX=106549 GN=C1H46_031484 PE=3 SV=1	GO:0020037|heme binding;GO:0005506|iron ion binding;GO:0004497|monooxygenase activity;GO:0016705|oxidoreductase activity, acting on paired donors, with incorporation or reduction of molecular oxygen
rna-Psp00298.1	Superscaffold1	2076837	2078736	PF00067;Cytochrome P450	K24184 cytochrome P450 family 89 subfamily A [EC:1.14.-.-] | (RefSeq) cytochrome P450 89A2-like (A)	Cytochrome P450 89A9 OS=Arabidopsis thaliana OX=3702 GN=CYP89A9 PE=2 SV=1	cytochrome P450 89A2-like [Pyrus ussuriensis x Pyrus communis]	Uncharacterized protein OS=Malus baccata OX=106549 GN=C1H46_031485 PE=3 SV=1	GO:0020037|heme binding;GO:0005506|iron ion binding;GO:0004497|monooxygenase activity;GO:0016705|oxidoreductase activity, acting on paired donors, with incorporation or reduction of molecular oxygen
rna-Psp00299.1	Superscaffold1	2079152	2087486	PF10996;Beta-Casp domain|PF07521;Zn-dependent metallo-hydrolase RNA specificity domain|PF16661;Metallo-beta-lactamase superfamily domain|PF13299;Cleavage and polyadenylation factor 2 C-terminal|PF13299;Cleavage and polyadenylation factor 2 C-terminal|PF00067;Cytochrome P450	K14402 cleavage and polyadenylation specificity factor subunit 2 | (RefSeq) LOW QUALITY PROTEIN: cleavage and polyadenylation specificity factor subunit 2 (A)	Cleavage and polyadenylation specificity factor subunit 2 OS=Arabidopsis thaliana OX=3702 GN=CPSF100 PE=1 SV=2	cleavage and polyadenylation specificity factor subunit 2 isoform X1 [Prunus persica]	Cleavage and polyadenylation specificity factor subunit 2 OS=Pyrus ussuriensis x Pyrus communis OX=2448454 GN=D8674_032143 PE=3 SV=1	GO:0003723|RNA binding;GO:0006379|mRNA cleavage;GO:0006378|mRNA polyadenylation;GO:0005847|mRNA cleavage and polyadenylation specificity factor complex;GO:0004190|aspartic-type endopeptidase activity;GO:0016021|integral component of membrane;GO:0006398|mRNA 3'-end processing by stem-loop binding and cleavage;GO:0098789|pre-mRNA cleavage required for polyadenylation
rna-Psp00300.1	Superscaffold1	2088418	2091370	PF04258;Signal peptide peptidase	K09598 signal peptide peptidase-like 3 [EC:3.4.23.-] | (RefSeq) signal peptide peptidase-like 1 (A)	Signal peptide peptidase-like 1 OS=Arabidopsis thaliana OX=3702 GN=SPPL1 PE=2 SV=1	unnamed protein product [Prunus armeniaca]	Uncharacterized protein OS=Malus baccata OX=106549 GN=C1H46_031491 PE=3 SV=1	GO:0004190|aspartic-type endopeptidase activity;GO:0016021|integral component of membrane;GO:0003723|RNA binding;GO:0006379|mRNA cleavage;GO:0006378|mRNA polyadenylation;GO:0005847|mRNA cleavage and polyadenylation specificity factor complex;GO:0042500|aspartic endopeptidase activity, intramembrane cleaving;GO:0033619|membrane protein proteolysis;GO:0006465|signal peptide processing;GO:0030660|Go…
rna-Psp00300.2	Superscaffold1	2088418	2091375	PF04258;Signal peptide peptidase	K09598 signal peptide peptidase-like 3 [EC:3.4.23.-] | (RefSeq) signal peptide peptidase-like 1 (A)	Signal peptide peptidase-like 1 OS=Arabidopsis thaliana OX=3702 GN=SPPL1 PE=2 SV=1	unnamed protein product [Prunus armeniaca]	Uncharacterized protein OS=Malus baccata OX=106549 GN=C1H46_031491 PE=3 SV=1	GO:0004190|aspartic-type endopeptidase activity;GO:0016021|integral component of membrane;GO:0003723|RNA binding;GO:0006379|mRNA cleavage;GO:0006378|mRNA polyadenylation;GO:0005847|mRNA cleavage and polyadenylation specificity factor complex;GO:0042500|aspartic endopeptidase activity, intramembrane cleaving;GO:0033619|membrane protein proteolysis;GO:0006465|signal peptide processing;GO:0030660|Go…
rna-Psp00301.1	Superscaffold1	2095421	2112708	PF12580;Tripeptidyl peptidase II|PF00082;Subtilase family|PF03283;Pectinacetylesterase	K01280 tripeptidyl-peptidase II [EC:3.4.14.10] | (RefSeq) tripeptidyl-peptidase 2-like isoform X1 (A)	Tripeptidyl-peptidase 2 OS=Arabidopsis thaliana OX=3702 GN=TPP2 PE=1 SV=1	tripeptidyl-peptidase 2 [Prunus avium]	Tripeptidyl-peptidase II OS=Malus domestica OX=3750 GN=DVH24_024769 PE=3 SV=1	GO:0004177|aminopeptidase activity;GO:0004252|serine-type endopeptidase activity;GO:0008240|tripeptidyl-peptidase activity;GO:0071555|cell wall organization
rna-Psp00301.2	Superscaffold1	2095421	2112708	PF12580;Tripeptidyl peptidase II|PF03283;Pectinacetylesterase|PF00082;Subtilase family	K01280 tripeptidyl-peptidase II [EC:3.4.14.10] | (RefSeq) tripeptidyl-peptidase 2-like isoform X1 (A)	Tripeptidyl-peptidase 2 OS=Arabidopsis thaliana OX=3702 GN=TPP2 PE=1 SV=1	tripeptidyl-peptidase 2 [Prunus avium]	Tripeptidyl-peptidase II OS=Malus domestica OX=3750 GN=DVH24_022543 PE=3 SV=1	GO:0004177|aminopeptidase activity;GO:0004252|serine-type endopeptidase activity;GO:0008240|tripeptidyl-peptidase activity;GO:0071555|cell wall organization
rna-Psp00302.1	Superscaffold1	2112884	2113997	PF00067;Cytochrome P450	no KO assigned | (RefSeq) cytokinin hydroxylase (A)	Cytokinin hydroxylase OS=Arabidopsis thaliana OX=3702 GN=CYP735A2 PE=1 SV=1	PREDICTED: cytochrome P450 714C2-like [Pyrus x bretschneideri]	Uncharacterized protein OS=Malus baccata OX=106549 GN=C1H46_027864 PE=3 SV=1	GO:0020037|heme binding;GO:0005506|iron ion binding;GO:0004497|monooxygenase activity;GO:0016705|oxidoreductase activity, acting on paired donors, with incorporation or reduction of molecular oxygen;GO:0016021|integral component of membrane
rna-Psp00303.1	Superscaffold1	2114075	2114979	PF00067;Cytochrome P450	no KO assigned | (RefSeq) cytokinin hydroxylase (A)	Cytochrome P450 709B1 OS=Arabidopsis thaliana OX=3702 GN=CYP709B1 PE=2 SV=1	cytochrome P450 714C2-like [Prunus yedoensis var. nudiflora]	Uncharacterized protein OS=Malus baccata OX=106549 GN=C1H46_027864 PE=3 SV=1	GO:0020037|heme binding;GO:0005506|iron ion binding;GO:0004497|monooxygenase activity;GO:0016705|oxidoreductase activity, acting on paired donors, with incorporation or reduction of molecular oxygen;GO:0016021|integral component of membrane
rna-Psp00304.1	Superscaffold1	2129417	2131033	-	no KO assigned | (RefSeq) uncharacterized protein LOC103941170 (A)	-	hypothetical protein DVH24_001850 [Malus domestica]	ATP-dependent DNA helicase OS=Pyrus ussuriensis x Pyrus communis OX=2448454 GN=D8674_016497 PE=3 SV=1	GO:0005524|ATP binding;GO:0003678|DNA helicase activity;GO:0016787|hydrolase activity;GO:0006310|DNA recombination;GO:0006281|DNA repair;GO:0006260|DNA replication;GO:0000723|telomere maintenance;GO:0003677|DNA binding
rna-Psp00305.1	Superscaffold1	2132057	2132908	-	no KO assigned | (RefSeq) tripeptidyl-peptidase 2-like (A)	Tripeptidyl-peptidase 2 OS=Oryza sativa subsp. japonica OX=39947 GN=TPP2 PE=2 SV=1	hypothetical protein DVH24_024769 [Malus domestica]	Tripeptidyl-peptidase II OS=Malus baccata OX=106549 GN=C1H46_027865 PE=3 SV=1	GO:0004177|aminopeptidase activity;GO:0004252|serine-type endopeptidase activity;GO:0008240|tripeptidyl-peptidase activity;GO:0071555|cell wall organization
rna-Psp00306.1	Superscaffold1	2137820	2140860	PF00067;Cytochrome P450	no KO assigned | (RefSeq) cytokinin hydroxylase-like (A)	Cytokinin hydroxylase OS=Arabidopsis thaliana OX=3702 GN=CYP735A2 PE=1 SV=1	PREDICTED: cytokinin hydroxylase [Prunus dulcis]	Uncharacterized protein OS=Malus domestica OX=3750 GN=DVH24_022545 PE=3 SV=1	GO:0020037|heme binding;GO:0005506|iron ion binding;GO:0016705|oxidoreductase activity, acting on paired donors, with incorporation or reduction of molecular oxygen;GO:0016021|integral component of membrane;GO:0004497|monooxygenase activity
rna-Psp00307.1	Superscaffold1	2153078	2154292	-	no KO assigned | (RefSeq) uncharacterized protein LOC103932237 (A)	-	PREDICTED: uncharacterized protein LOC103333210 [Prunus mume]	Uncharacterized protein OS=Malus baccata OX=106549 GN=C1H46_027861 PE=4 SV=1	-
rna-Psp00308.1	Superscaffold1	2155064	2158213	PF05645;RNA polymerase III subunit RPC82	K03023 DNA-directed RNA polymerase III subunit RPC3 | (RefSeq) DNA-directed RNA polymerase III subunit RPC3-like isoform X1 (A)	-	DNA-directed RNA polymerase III subunit RPC3-like [Malus domestica]	DNA-directed RNA polymerase III subunit RPC3 OS=Malus baccata OX=106549 GN=C1H46_027860 PE=3 SV=1	GO:0003899|DNA-directed 5'-3' RNA polymerase activity;GO:0003697|single-stranded DNA binding;GO:0006351|transcription, DNA-templated;GO:0005666|RNA polymerase III complex
rna-Psp00309.1	Superscaffold1	2166548	2167442	PF06521;PAR1 protein	no KO assigned | (RefSeq) uncharacterized protein LOC103932203 isoform X1 (A)	-	unnamed protein product [Prunus armeniaca]	Uncharacterized protein OS=Malus domestica OX=3750 GN=DVH24_022548 PE=4 SV=1	-
rna-Psp00310.1	Superscaffold1	2169234	2171873	PF00091;Tubulin/FtsZ family, GTPase domain|PF03953;Tubulin C-terminal domain	K07375 tubulin beta | (RefSeq) tubulin beta-1 chain (A)	Tubulin beta-1 chain OS=Lupinus albus OX=3870 GN=TUBB1 PE=3 SV=1	tubulin beta-1 chain-like [Malus domestica]	Tubulin beta chain OS=Pyrus ussuriensis x Pyrus communis OX=2448454 GN=D8674_032132 PE=3 SV=1	GO:0005525|GTP binding;GO:0003924|GTPase activity;GO:0005200|structural constituent of cytoskeleton;GO:0007017|microtubule-based process;GO:0005874|microtubule;GO:0000226|microtubule cytoskeleton organization;GO:0000278|mitotic cell cycle;GO:0005737|cytoplasm
rna-Psp00311.1	Superscaffold1	2175760	2179811	PF00241;Cofilin/tropomyosin-type actin-binding protein|PF00098;Zinc knuckle|PF00098;Zinc knuckle	no KO assigned | (RefSeq) uncharacterized protein LOC103932201 isoform X3 (A)	Actin-depolymerizing factor 7 OS=Arabidopsis thaliana OX=3702 GN=ADF7 PE=2 SV=1	unnamed protein product [Prunus armeniaca]	Uncharacterized protein OS=Malus domestica OX=3750 GN=DVH24_022550 PE=3 SV=1	GO:0003779|actin binding;GO:0003676|nucleic acid binding;GO:0008270|zinc ion binding;GO:0030042|actin filament depolymerization;GO:0015629|actin cytoskeleton
rna-Psp00312.1	Superscaffold1	2180406	2183074	PF05686;Glycosyl transferase family 90	no KO assigned | (RefSeq) O-glucosyltransferase rumi homolog (A)	-	unnamed protein product [Prunus armeniaca]	Uncharacterized protein OS=Malus domestica OX=3750 GN=DVH24_022551 PE=4 SV=1	GO:0016021|integral component of membrane
rna-Psp00313.1	Superscaffold1	2183720	2187801	PF05686;Glycosyl transferase family 90	no KO assigned | (RefSeq) O-glucosyltransferase rumi homolog (A)	-	O-glucosyltransferase rumi homolog [Prunus dulcis]	CAP10 domain-containing protein OS=Malus baccata OX=106549 GN=C1H46_027854 PE=4 SV=1	GO:0016021|integral component of membrane;GO:0016740|transferase activity
rna-Psp00313.2	Superscaffold1	2183720	2187838	PF05686;Glycosyl transferase family 90	no KO assigned | (RefSeq) O-glucosyltransferase rumi homolog (A)	-	hypothetical protein PRUPE_2G294800 [Prunus persica]	CAP10 domain-containing protein OS=Malus baccata OX=106549 GN=C1H46_027854 PE=4 SV=1	GO:0016021|integral component of membrane;GO:0016740|transferase activity
rna-Psp00314.1	Superscaffold1	2191555	2195626	-	no KO assigned | (RefSeq) uncharacterized protein LOC103932196 isoform X1 (A)	Heavy metal-associated isoprenylated plant protein 39 OS=Arabidopsis thaliana OX=3702 GN=HIPP39 PE=2 SV=1	heavy metal-associated isoprenylated plant protein 39 isoform X1 [Prunus persica]	Uncharacterized protein OS=Malus domestica OX=3750 GN=DVH24_022553 PE=4 SV=1	GO:0046872|metal ion binding
rna-Psp00315.1	Superscaffold1	2201341	2203132	PF13041;PPR repeat family|PF13041;PPR repeat family|PF01535;PPR repeat|PF01535;PPR repeat|PF12854;PPR repeat	no KO assigned | (RefSeq) pentatricopeptide repeat-containing protein At1g55630-like (A)	Pentatricopeptide repeat-containing protein At1g55630 OS=Arabidopsis thaliana OX=3702 GN=At1g55630 PE=2 SV=1	pentatricopeptide repeat-containing protein At3g60050 [Prunus persica]	Uncharacterized protein OS=Malus baccata OX=106549 GN=C1H46_027851 PE=4 SV=1	GO:0016021|integral component of membrane
rna-Psp00316.1	Superscaffold1	2204830	2207304	PF07918;CAP160 repeat|PF07918;CAP160 repeat	no KO assigned | (RefSeq) low-temperature-induced 65 kDa protein-like (A)	Low-temperature-induced 65 kDa protein OS=Arabidopsis thaliana OX=3702 GN=LTI65 PE=2 SV=2	low-temperature-induced 65 kDa protein isoform X1 [Malus domestica]	Uncharacterized protein OS=Malus domestica OX=3750 GN=DVH24_022555 PE=4 SV=1	GO:0009737|response to abscisic acid
rna-Psp00317.1	Superscaffold1	2208493	2213951	-	no KO assigned | (RefSeq) protein SHORTAGE IN CHIASMATA 1 (A)	Protein SHORTAGE IN CHIASMATA 1 OS=Arabidopsis thaliana OX=3702 GN=SHOC1 PE=1 SV=1	unnamed protein product [Prunus armeniaca]	Uncharacterized protein OS=Malus baccata OX=106549 GN=C1H46_010448 PE=4 SV=1	GO:0007131|reciprocal meiotic recombination
rna-Psp00318.1	Superscaffold1	2214250	2218353	PF10358;N-terminal C2 in EEIG1 and EHBP1 proteins	no KO assigned | (RefSeq) early endosome antigen 1-like (A)	-	myosin-11 [Prunus avium]	C2 NT-type domain-containing protein OS=Malus baccata OX=106549 GN=C1H46_027847 PE=4 SV=1	-
rna-Psp00319.1	Superscaffold1	2221197	2224138	PF03188;Eukaryotic cytochrome b561	K08360 cytochrome b-561 [EC:7.2.1.3] | (RefSeq) transmembrane ascorbate ferrireductase 1-like (A)	Transmembrane ascorbate ferrireductase 1 OS=Arabidopsis thaliana OX=3702 GN=CYB561A PE=1 SV=1	transmembrane ascorbate ferrireductase 1 [Malus domestica]	Transmembrane ascorbate ferrireductase 1-like OS=Pyrus ussuriensis x Pyrus communis OX=2448454 GN=D8674_032117 PE=4 SV=1	GO:0046872|metal ion binding;GO:0016491|oxidoreductase activity;GO:0016021|integral component of membrane
rna-Psp00320.1	Superscaffold1	2229382	2231936	PF03188;Eukaryotic cytochrome b561	K08360 cytochrome b-561 [EC:7.2.1.3] | (RefSeq) transmembrane ascorbate ferrireductase 1-like (A)	Transmembrane ascorbate ferrireductase 1 OS=Arabidopsis thaliana OX=3702 GN=CYB561A PE=1 SV=1	hypothetical protein C1H46_010450 [Malus baccata]	Transmembrane ascorbate ferrireductase 1-like OS=Pyrus ussuriensis x Pyrus communis OX=2448454 GN=D8674_032117 PE=4 SV=1	GO:0046872|metal ion binding;GO:0016491|oxidoreductase activity;GO:0016021|integral component of membrane
rna-Psp00321.1	Superscaffold1	2232673	2233403	-	no KO assigned | (RefSeq) U11/U12 small nuclear ribonucleoprotein 35 kDa protein-like (A)	U11/U12 small nuclear ribonucleoprotein 35 kDa protein OS=Arabidopsis thaliana OX=3702 GN=SNRNP35 PE=1 SV=1	hypothetical protein C1H46_027334 [Malus baccata]	RRM domain-containing protein OS=Malus domestica OX=3750 GN=DVH24_000845 PE=4 SV=1	GO:0003723|RNA binding;GO:0005634|nucleus
rna-Psp00322.1	Superscaffold1	2237341	2239550	PF03763;Remorin, C-terminal region|PF03766;Remorin, N-terminal region	no KO assigned | (RefSeq) remorin-like (A)	Remorin OS=Solanum tuberosum OX=4113 PE=1 SV=1	remorin-like [Pyrus ussuriensis x Pyrus communis]	Longin domain-containing protein OS=Malus domestica OX=3750 GN=DVH24_022562 PE=3 SV=1	GO:0005484|SNAP receptor activity;GO:0006888|endoplasmic reticulum to Golgi vesicle-mediated transport;GO:0006890|retrograde vesicle-mediated transport, Golgi to endoplasmic reticulum;GO:0005737|cytoplasm;GO:0016021|integral component of membrane
rna-Psp00323.1	Superscaffold1	2241639	2243286	-	K09422 transcription factor MYB, plant | (RefSeq) transcription factor LAF1-like (A)	Transcription factor LAF1 OS=Arabidopsis thaliana OX=3702 GN=LAF1 PE=1 SV=2	transcription factor LAF1 [Prunus persica]	Uncharacterized protein OS=Malus baccata OX=106549 GN=C1H46_027844 PE=4 SV=1	GO:0005634|nucleus
rna-Psp00324.1	Superscaffold1	2250442	2252948	PF01535;PPR repeat|PF01535;PPR repeat|PF01535;PPR repeat|PF13041;PPR repeat family|PF13041;PPR repeat family|PF13041;PPR repeat family	no KO assigned | (RefSeq) pentatricopeptide repeat-containing protein At3g29230-like (A)	Pentatricopeptide repeat-containing protein At2g20540 OS=Arabidopsis thaliana OX=3702 GN=PCMP-E78 PE=2 SV=1	PREDICTED: pentatricopeptide repeat-containing protein At3g29230-like [Prunus mume]	Uncharacterized protein OS=Malus baccata OX=106549 GN=C1H46_027843 PE=4 SV=1	-
rna-Psp00325.1	Superscaffold1	2252383	2255477	PF13869;Nucleotide hydrolase	K14397 cleavage and polyadenylation specificity factor subunit 5 | (RefSeq) pre-mRNA cleavage factor Im 25 kDa subunit 2-like (A)	Pre-mRNA cleavage factor Im 25 kDa subunit 2 OS=Arabidopsis thaliana OX=3702 GN=CFIS2 PE=1 SV=1	PREDICTED: pre-mRNA cleavage factor Im 25 kDa subunit 2 [Pyrus x bretschneideri]	Pre-mRNA cleavage factor Im 25 kDa subunit OS=Prunus persica OX=3760 GN=PRUPE_2G293500 PE=3 SV=1	GO:0016787|hydrolase activity;GO:0003729|mRNA binding;GO:0006378|mRNA polyadenylation;GO:0006397|mRNA processing;GO:0005737|cytoplasm;GO:0005849|mRNA cleavage factor complex
rna-Psp00326.1	Superscaffold1	2259071	2260880	PF00400;WD domain, G-beta repeat|PF00400;WD domain, G-beta repeat	K10143 E3 ubiquitin-protein ligase RFWD2 [EC:2.3.2.27] | (RefSeq) WD repeat-containing protein RUP2-like (A)	WD repeat-containing protein RUP2 OS=Arabidopsis thaliana OX=3702 GN=RUP2 PE=1 SV=1	WD repeat-containing protein RUP2 [Prunus avium]	WD_REPEATS_REGION domain-containing protein OS=Malus baccata OX=106549 GN=C1H46_027842 PE=4 SV=1	-
rna-Psp00327.1	Superscaffold1	2264160	2268216	-	K08736 DNA mismatch repair protein MSH3 | (RefSeq) DNA mismatch repair protein MSH3 isoform X1 (A)	DNA mismatch repair protein MSH3 OS=Arabidopsis thaliana OX=3702 GN=MSH3 PE=1 SV=2	PREDICTED: DNA mismatch repair protein MSH3 isoform X2 [Pyrus x bretschneideri]	DNA mismatch repair protein MSH3 OS=Prunus yedoensis var. nudiflora OX=2094558 GN=Pyn_27748 PE=3 SV=1	GO:0005524|ATP binding;GO:0030983|mismatched DNA binding;GO:0006298|mismatch repair;GO:0005634|nucleus
rna-Psp00328.1	Superscaffold1	2268237	2274387	PF12937;F-box-like	no KO assigned | (RefSeq) LOW QUALITY PROTEIN: F-box/LRR-repeat protein At3g48880-like (A)	F-box/LRR-repeat protein At3g48880 OS=Arabidopsis thaliana OX=3702 GN=At3g48880 PE=2 SV=1	F-box/LRR-repeat protein At3g48880-like isoform X3 [Malus domestica]	F-box/LRR-repeat protein OS=Pyrus ussuriensis x Pyrus communis OX=2448454 GN=D8674_041909 PE=4 SV=1	-
rna-Psp00329.1	Superscaffold1	2276868	2277137	-	no KO assigned | (RefSeq) hypothetical protein (A)	-	PREDICTED: membrane [Prunus dulcis]	Uncharacterized protein OS=Pyrus ussuriensis x Pyrus communis OX=2448454 GN=D8674_041910 PE=4 SV=1	GO:0016021|integral component of membrane
rna-Psp00330.1	Superscaffold1	2285584	2289537	PF01429;Methyl-CpG binding domain|PF01429;Methyl-CpG binding domain	no KO assigned | (RefSeq) methyl-CpG-binding domain-containing protein 13-like isoform X1 (A)	Methyl-CpG-binding domain-containing protein 13 OS=Arabidopsis thaliana OX=3702 GN=MBD13 PE=2 SV=1	hypothetical protein C1H46_010464 [Malus baccata]	Uncharacterized protein OS=Pyrus ussuriensis x Pyrus communis OX=2448454 GN=D8674_041912 PE=4 SV=1	GO:0003677|DNA binding;GO:0005634|nucleus
rna-Psp00331.1	Superscaffold1	2290709	2292795	PF00025;ADP-ribosylation factor family	K07952 ADP-ribosylation factor related protein 1 | (RefSeq) ADP-ribosylation factor-related protein 1-like (A)	ADP-ribosylation factor-like protein 3 OS=Chlamydomonas reinhardtii OX=3055 GN=ARL3 PE=1 SV=2	ADP-ribosylation factor-related protein 1 [Prunus yedoensis var. nudiflora]	Uncharacterized protein OS=Malus domestica OX=3750 GN=DVH24_022571 PE=3 SV=1	GO:0005525|GTP binding
rna-Psp00332.1	Superscaffold1	2295461	2296376	PF04979;Protein phosphatase inhibitor 2 (IPP-2)	K16833 protein phosphatase inhibitor 2 | (RefSeq) protein phosphatase inhibitor 2-like isoform X1 (A)	Protein phosphatase inhibitor 2 OS=Arabidopsis thaliana OX=3702 GN=I-2 PE=1 SV=1	PREDICTED: protein phosphatase inhibitor 2 isoform X1 [Pyrus x bretschneideri]	Protein phosphatase inhibitor 2-like OS=Pyrus ussuriensis x Pyrus communis OX=2448454 GN=D8674_041915 PE=4 SV=1	GO:0004864|protein phosphatase inhibitor activity;GO:0009966|regulation of signal transduction;GO:0003677|DNA binding;GO:0005634|nucleus
rna-Psp00333.1	Superscaffold1	2296792	2297536	-	no KO assigned | (RefSeq) uncharacterized protein LOC103440558 (A)	-	uncharacterized protein LOC112197084 [Rosa chinensis]	Uncharacterized protein OS=Pyrus ussuriensis x Pyrus communis OX=2448454 GN=D8674_041916 PE=4 SV=1	GO:0016853|isomerase activity;GO:0004864|protein phosphatase inhibitor activity;GO:0009966|regulation of signal transduction;GO:0016021|integral component of membrane
rna-Psp00334.1	Superscaffold1	2300603	2303410	-	no KO assigned | (RefSeq) uncharacterized protein LOC108173144 (A)	-	unnamed protein product [Prunus armeniaca]	Uncharacterized protein OS=Pyrus ussuriensis x Pyrus communis OX=2448454 GN=D8674_041917 PE=4 SV=1	GO:0042752|regulation of circadian rhythm;GO:0009409|response to cold
rna-Psp00335.1	Superscaffold1	2307839	2309192	PF00447;HSF-type DNA-binding	K09419 heat shock transcription factor, other eukaryote | (RefSeq) heat stress transcription factor B-2a (A)	Heat stress transcription factor B-2b OS=Oryza sativa subsp. japonica OX=39947 GN=HSFB2B PE=2 SV=1	unnamed protein product [Prunus armeniaca]	Heat stress transcription factor B-2a OS=Pyrus ussuriensis x Pyrus communis OX=2448454 GN=D8674_041919 PE=3 SV=1	GO:0003700|DNA-binding transcription factor activity;GO:0043565|sequence-specific DNA binding;GO:0005634|nucleus
rna-Psp00336.1	Superscaffold1	2310114	2314308	PF13855;Leucine rich repeat|PF00560;Leucine Rich Repeat|PF08263;Leucine rich repeat N-terminal domain|PF07714;Protein tyrosine and serine/threonine kinase	no KO assigned | (RefSeq) leucine-rich repeat receptor protein kinase EMS1 (A)	Leucine-rich repeat receptor protein kinase EMS1 OS=Arabidopsis thaliana OX=3702 GN=EMS1 PE=1 SV=1	leucine-rich repeat receptor protein kinase EMS1 [Prunus persica]	Leucine-rich repeat receptor protein kinase EXS-like OS=Pyrus ussuriensis x Pyrus communis OX=2448454 GN=D8674_041920 PE=3 SV=1	GO:0005524|ATP binding;GO:0004674|protein serine/threonine kinase activity;GO:0016021|integral component of membrane
rna-Psp00337.1	Superscaffold1	2323102	2323986	PF01161;Phosphatidylethanolamine-binding protein	K06910 phosphatidylethanolamine-binding protein | (RefSeq) CEN-like protein 1 (A)	CEN-like protein 1 OS=Nicotiana tabacum OX=4097 GN=CET1 PE=2 SV=1	unnamed protein product [Prunus armeniaca]	CEN-like protein 1 OS=Pyrus ussuriensis x Pyrus communis OX=2448454 GN=D8674_041921 PE=3 SV=1	GO:0005737|cytoplasm
rna-Psp00338.1	Superscaffold1	2325114	2328778	PF13637;Ankyrin repeats (many copies)|PF00023;Ankyrin repeat|PF00023;Ankyrin repeat|PF13857;Ankyrin repeats (many copies)	K19044 E3 ubiquitin-protein ligase XBAT32/33 [EC:2.3.2.27] | (RefSeq) E3 ubiquitin-protein ligase XBAT33-like isoform X1 (A)	E3 ubiquitin-protein ligase XBAT33 OS=Arabidopsis thaliana OX=3702 GN=XBAT33 PE=2 SV=1	E3 ubiquitin-protein ligase XBAT33 isoform X1 [Prunus dulcis]	Uncharacterized protein OS=Malus domestica OX=3750 GN=DVH24_022583 PE=4 SV=1	GO:0016740|transferase activity
rna-Psp00339.1	Superscaffold1	2331048	2333000	PF11955;Plant organelle RNA recognition domain	no KO assigned | (RefSeq) protein ROOT PRIMORDIUM DEFECTIVE 1-like (A)	Protein ROOT PRIMORDIUM DEFECTIVE 1 OS=Arabidopsis thaliana OX=3702 GN=RPD1 PE=1 SV=1	protein ROOT PRIMORDIUM DEFECTIVE 1 [Prunus persica]	PORR domain-containing protein OS=Malus domestica OX=3750 GN=DVH24_022584 PE=4 SV=1	GO:0016787|hydrolase activity;GO:0010102|lateral root morphogenesis;GO:0008285|negative regulation of cell population proliferation
rna-Psp00340.1	Superscaffold1	2333755	2339241	PF00046;Homeodomain|PF01852;START domain	K09338 homeobox-leucine zipper protein | (RefSeq) homeobox-leucine zipper protein ANTHOCYANINLESS 2-like isoform X1 (A)	Homeobox-leucine zipper protein HDG1 OS=Arabidopsis thaliana OX=3702 GN=HDG1 PE=2 SV=1	homeobox-leucine zipper protein HDG7 isoform X2 [Malus domestica]	Uncharacterized protein OS=Malus domestica OX=3750 GN=DVH24_022585 PE=3 SV=1	GO:0003677|DNA binding;GO:0000981|DNA-binding transcription factor activity, RNA polymerase II-specific;GO:0008289|lipid binding;GO:0005634|nucleus
rna-Psp00340.2	Superscaffold1	2333755	2339241	PF00046;Homeodomain|PF01852;START domain	K09338 homeobox-leucine zipper protein | (RefSeq) homeobox-leucine zipper protein ANTHOCYANINLESS 2-like isoform X1 (A)	Homeobox-leucine zipper protein HDG1 OS=Arabidopsis thaliana OX=3702 GN=HDG1 PE=2 SV=1	homeobox-leucine zipper protein HDG7 isoform X2 [Malus domestica]	Uncharacterized protein OS=Malus domestica OX=3750 GN=DVH24_022585 PE=3 SV=1	GO:0003677|DNA binding;GO:0000981|DNA-binding transcription factor activity, RNA polymerase II-specific;GO:0008289|lipid binding;GO:0005634|nucleus
rna-Psp00340.3	Superscaffold1	2333755	2339241	PF00046;Homeodomain|PF01852;START domain	K09338 homeobox-leucine zipper protein | (RefSeq) homeobox-leucine zipper protein ANTHOCYANINLESS 2-like isoform X1 (A)	Homeobox-leucine zipper protein HDG1 OS=Arabidopsis thaliana OX=3702 GN=HDG1 PE=2 SV=1	homeobox-leucine zipper protein HDG7 isoform X2 [Malus domestica]	Uncharacterized protein OS=Malus baccata OX=106549 GN=C1H46_026425 PE=3 SV=1	GO:0003677|DNA binding;GO:0000981|DNA-binding transcription factor activity, RNA polymerase II-specific;GO:0008289|lipid binding;GO:0005634|nucleus
rna-Psp00341.1	Superscaffold1	2343015	2343810	-	K02896 large subunit ribosomal protein L24e | (RefSeq) 60S ribosomal protein L24-like (A)	60S ribosomal protein L24 OS=Prunus avium OX=42229 GN=RPL24 PE=2 SV=1	60S ribosomal protein L24 [Cucurbita moschata]	60S ribosomal protein L24-1 isoform 2 OS=Theobroma cacao OX=3641 GN=TCM_043464 PE=3 SV=1	GO:0005840|ribosome;GO:0003723|RNA binding;GO:0003735|structural constituent of ribosome;GO:1902626|assembly of large subunit precursor of preribosome;GO:0000027|ribosomal large subunit assembly;GO:0006412|translation;GO:0022625|cytosolic large ribosomal subunit
rna-Psp00342.1	Superscaffold1	2345317	2347689	PF01694;Rhomboid family	no KO assigned | (RefSeq) RHOMBOID-like protein 2 (A)	RHOMBOID-like protein 2 OS=Arabidopsis thaliana OX=3702 GN=RBL2 PE=1 SV=1	PREDICTED: RHOMBOID-like protein 2 [Prunus mume]	RHOMBOID-like protein OS=Malus baccata OX=106549 GN=C1H46_026426 PE=3 SV=1	GO:0004252|serine-type endopeptidase activity;GO:0016021|integral component of membrane;GO:0008289|lipid binding;GO:0006869|lipid transport
rna-Psp00343.1	Superscaffold1	2349453	2350744	-	no KO assigned | (RefSeq) putative non-specific lipid-transfer protein 14 (A)	Putative non-specific lipid-transfer protein 14 OS=Arabidopsis thaliana OX=3702 GN=LTP14 PE=3 SV=2	hypothetical protein PRUPE_2G291200 [Prunus persica]	RHOMBOID-like protein OS=Malus domestica OX=3750 GN=DVH24_022586 PE=3 SV=1	GO:0008289|lipid binding;GO:0004252|serine-type endopeptidase activity;GO:0006869|lipid transport;GO:0016021|integral component of membrane;GO:0016020|membrane
rna-Psp00344.1	Superscaffold1	2351395	2355476	PF00612;IQ calmodulin-binding motif|PF13178;Protein of unknown function (DUF4005)	no KO assigned | (RefSeq) uncharacterized protein LOC103439725 (A)	Protein IQ-DOMAIN 20 OS=Arabidopsis thaliana OX=3702 GN=IQD20 PE=1 SV=1	unnamed protein product [Prunus armeniaca]	Protein IQ-DOMAIN 32-like OS=Pyrus ussuriensis x Pyrus communis OX=2448454 GN=D8674_032092 PE=4 SV=1	-
rna-Psp00345.1	Superscaffold1	2356548	2363871	PF14368;Probable lipid transfer|PF03101;FAR1 DNA-binding domain|PF10551;MULE transposase domain|PF04434;SWIM zinc finger	K17604 zinc finger SWIM domain-containing protein 3 | (RefSeq) protein FAR1-RELATED SEQUENCE 7-like isoform X1 (A)	Protein FAR1-RELATED SEQUENCE 5 OS=Arabidopsis thaliana OX=3702 GN=FRS5 PE=1 SV=1	protein FAR1-RELATED SEQUENCE 5 isoform X1 [Prunus persica]	SWIM-type domain-containing protein OS=Malus baccata OX=106549 GN=C1H46_026430 PE=3 SV=1	GO:0008289|lipid binding;GO:0008270|zinc ion binding;GO:0006355|regulation of transcription, DNA-templated
rna-Psp00346.1	Superscaffold1	2365261	2369309	PF03141;Putative S-adenosyl-L-methionine-dependent methyltransferase	no KO assigned | (RefSeq) probable methyltransferase PMT16 (A)	Probable methyltransferase PMT16 OS=Arabidopsis thaliana OX=3702 GN=At2g45750 PE=3 SV=1	probable methyltransferase PMT15 [Rosa chinensis]	Methyltransferase OS=Malus baccata OX=106549 GN=C1H46_026431 PE=3 SV=1	GO:0008168|methyltransferase activity;GO:0032259|methylation;GO:0016021|integral component of membrane;GO:0005737|cytoplasm;GO:0005768|endosome;GO:0005802|trans-Golgi network
rna-Psp00347.1	Superscaffold1	2373550	2374642	-	K19045 E3 ubiquitin-protein ligase BIG BROTHER and related proteins [EC:2.3.2.27] | (RefSeq) E3 ubiquitin ligase BIG BROTHER-related-like (A)	-	PREDICTED: E3 ubiquitin ligase BIG BROTHER-related-like [Prunus mume]	RING-type domain-containing protein OS=Malus baccata OX=106549 GN=C1H46_026432 PE=4 SV=1	GO:0004842|ubiquitin-protein transferase activity;GO:0046621|negative regulation of organ growth;GO:0016874|ligase activity
rna-Psp00348.1	Superscaffold1	2376676	2382751	PF01803;LIM-domain binding protein	no KO assigned | (RefSeq) probable transcriptional regulator SLK2 isoform X1 (A)	Probable transcriptional regulator SLK2 OS=Arabidopsis thaliana OX=3702 GN=SLK2 PE=1 SV=1	PREDICTED: probable transcriptional regulator SLK2 isoform X1 [Prunus mume]	RING-type domain-containing protein OS=Malus domestica OX=3750 GN=DVH24_022591 PE=4 SV=1	GO:0008839|4-hydroxy-tetrahydrodipicolinate reductase;GO:0019877|diaminopimelate biosynthetic process;GO:0009089|lysine biosynthetic process via diaminopimelate
rna-Psp00348.2	Superscaffold1	2376676	2382737	PF01803;LIM-domain binding protein	no KO assigned | (RefSeq) probable transcriptional regulator SLK2 isoform X1 (A)	Probable transcriptional regulator SLK2 OS=Arabidopsis thaliana OX=3702 GN=SLK2 PE=1 SV=1	PREDICTED: probable transcriptional regulator SLK2 isoform X1 [Prunus mume]	RING-type domain-containing protein OS=Malus domestica OX=3750 GN=DVH24_022591 PE=4 SV=1	GO:0008839|4-hydroxy-tetrahydrodipicolinate reductase;GO:0019877|diaminopimelate biosynthetic process;GO:0009089|lysine biosynthetic process via diaminopimelate
rna-Psp00348.3	Superscaffold1	2376676	2382737	PF01803;LIM-domain binding protein	no KO assigned | (RefSeq) probable transcriptional regulator SLK2 isoform X1 (A)	Probable transcriptional regulator SLK2 OS=Arabidopsis thaliana OX=3702 GN=SLK2 PE=1 SV=1	PREDICTED: probable transcriptional regulator SLK2 isoform X1 [Prunus mume]	RING-type domain-containing protein OS=Malus domestica OX=3750 GN=DVH24_022591 PE=4 SV=1	GO:0008839|4-hydroxy-tetrahydrodipicolinate reductase;GO:0019877|diaminopimelate biosynthetic process;GO:0009089|lysine biosynthetic process via diaminopimelate
rna-Psp00349.1	Superscaffold1	2383792	2399593	PF05173;Dihydrodipicolinate reductase, C-terminus	no KO assigned | (RefSeq) F-box protein PP2-A13-like (A)	F-box protein PP2-A13 OS=Arabidopsis thaliana OX=3702 GN=PP2A13 PE=1 SV=1	F-box protein PP2-A13 [Prunus persica]	Uncharacterized protein OS=Malus domestica OX=3750 GN=DVH24_022592 PE=4 SV=1	-
rna-Psp00350.1	Superscaffold1	2401961	2404121	PF02179;BAG domain	no KO assigned | (RefSeq) BAG family molecular chaperone regulator 1 (A)	BAG family molecular chaperone regulator 1 OS=Arabidopsis thaliana OX=3702 GN=BAG1 PE=1 SV=1	unnamed protein product [Prunus armeniaca]	Uncharacterized protein OS=Malus domestica OX=3750 GN=DVH24_022595 PE=4 SV=1	GO:0051087|chaperone binding;GO:0000774|adenyl-nucleotide exchange factor activity;GO:0031072|heat shock protein binding;GO:0050821|protein stabilization;GO:0005737|cytoplasm
rna-Psp00351.1	Superscaffold1	2438538	2440551	PF01554;MatE|PF01554;MatE	K03327 multidrug resistance protein, MATE family | (RefSeq) protein DETOXIFICATION 49-like isoform X1 (A)	Protein DETOXIFICATION 49 OS=Arabidopsis thaliana OX=3702 GN=DTX49 PE=2 SV=1	protein DETOXIFICATION 49 [Prunus dulcis]	Protein DETOXIFICATION OS=Malus baccata OX=106549 GN=C1H46_026438 PE=3 SV=1	GO:0015297|antiporter activity;GO:0042910|xenobiotic transmembrane transporter activity;GO:0016021|integral component of membrane;GO:0022857|transmembrane transporter activity;GO:0016020|membrane
rna-Psp00352.1	Superscaffold1	2448410	2452727	PF00076;RNA recognition motif. (a.k.a. RRM, RBD, or RNP domain)	K12893 splicing factor, arginine/serine-rich 4/5/6 | (RefSeq) serine/arginine-rich splicing factor RS41-like isoform X1 (A)	Serine/arginine-rich splicing factor RS41 OS=Arabidopsis thaliana OX=3702 GN=RS41 PE=1 SV=2	PREDICTED: serine/arginine-rich splicing factor RS40 isoform X4 [Prunus mume]	Uncharacterized protein OS=Malus baccata OX=106549 GN=C1H46_026440 PE=4 SV=1	GO:0003723|RNA binding;GO:0003677|DNA binding;GO:0016301|kinase activity;GO:0000160|phosphorelay signal transduction system;GO:0005634|nucleus
rna-Psp00352.2	Superscaffold1	2448410	2452727	PF00076;RNA recognition motif. (a.k.a. RRM, RBD, or RNP domain)|PF00076;RNA recognition motif. (a.k.a. RRM, RBD, or RNP domain)	K12893 splicing factor, arginine/serine-rich 4/5/6 | (RefSeq) serine/arginine-rich splicing factor RS41-like isoform X1 (A)	Serine/arginine-rich splicing factor RS41 OS=Arabidopsis thaliana OX=3702 GN=RS41 PE=1 SV=2	serine/arginine-rich splicing factor RS41 isoform X1 [Malus domestica]	Uncharacterized protein OS=Malus baccata OX=106549 GN=C1H46_026440 PE=4 SV=1	GO:0003723|RNA binding;GO:0003677|DNA binding;GO:0016301|kinase activity;GO:0000160|phosphorelay signal transduction system;GO:0005634|nucleus
rna-Psp00352.3	Superscaffold1	2448410	2452727	PF00076;RNA recognition motif. (a.k.a. RRM, RBD, or RNP domain)	K12893 splicing factor, arginine/serine-rich 4/5/6 | (RefSeq) serine/arginine-rich splicing factor RS41-like isoform X1 (A)	Serine/arginine-rich splicing factor RS41 OS=Arabidopsis thaliana OX=3702 GN=RS41 PE=1 SV=2	PREDICTED: serine/arginine-rich splicing factor RS40 isoform X4 [Prunus mume]	Uncharacterized protein OS=Malus baccata OX=106549 GN=C1H46_026440 PE=4 SV=1	GO:0003723|RNA binding;GO:0003677|DNA binding;GO:0016301|kinase activity;GO:0000160|phosphorelay signal transduction system;GO:0005634|nucleus
rna-Psp00352.4	Superscaffold1	2448410	2452727	PF00076;RNA recognition motif. (a.k.a. RRM, RBD, or RNP domain)|PF00076;RNA recognition motif. (a.k.a. RRM, RBD, or RNP domain)	K12893 splicing factor, arginine/serine-rich 4/5/6 | (RefSeq) serine/arginine-rich splicing factor RS41-like isoform X1 (A)	Serine/arginine-rich splicing factor RS41 OS=Arabidopsis thaliana OX=3702 GN=RS41 PE=1 SV=2	hypothetical protein DVH24_022597 [Malus domestica]	Uncharacterized protein OS=Prunus armeniaca OX=36596 GN=CURHAP_LOCUS17744 PE=4 SV=1	GO:0003723|RNA binding;GO:0003677|DNA binding;GO:0016301|kinase activity;GO:0000160|phosphorelay signal transduction system;GO:0005634|nucleus
rna-Psp00353.1	Superscaffold1	2453601	2454317	PF03195;Lateral organ boundaries (LOB) domain	no KO assigned | (RefSeq) LOB domain-containing protein 24-like (A)	LOB domain-containing protein 23 OS=Arabidopsis thaliana OX=3702 GN=LBD23 PE=1 SV=1	PREDICTED: LOB domain-containing protein 24-like [Fragaria vesca subsp. vesca]	LOB domain-containing protein OS=Malus baccata OX=106549 GN=C1H46_026441 PE=3 SV=1	-
rna-Psp00354.1	Superscaffold1	2455103	2460103	PF00072;Response regulator receiver domain	no KO assigned | (RefSeq) putative two-component response regulator ARR13 (A)	Two-component response regulator ARR2 OS=Arabidopsis thaliana OX=3702 GN=ARR2 PE=1 SV=1	unnamed protein product [Prunus armeniaca]	Uncharacterized protein OS=Malus baccata OX=106549 GN=C1H46_026442 PE=4 SV=1	GO:0003677|DNA binding;GO:0016301|kinase activity;GO:0000160|phosphorelay signal transduction system;GO:0005634|nucleus;GO:0003723|RNA binding
rna-Psp00355.1	Superscaffold1	2463060	2465449	PF01963;TraB family	no KO assigned | (RefSeq) traB domain-containing protein isoform X1 (A)	-	PREDICTED: traB domain-containing protein isoform X1 [Prunus mume]	Uncharacterized protein OS=Malus baccata OX=106549 GN=C1H46_026443 PE=4 SV=1	GO:0003677|DNA binding;GO:0016301|kinase activity;GO:0003723|RNA binding;GO:0000160|phosphorelay signal transduction system;GO:0005634|nucleus
rna-Psp00355.2	Superscaffold1	2463060	2465449	PF01963;TraB family	no KO assigned | (RefSeq) traB domain-containing protein isoform X1 (A)	-	traB domain-containing protein isoform X2 [Prunus persica]	Uncharacterized protein OS=Malus baccata OX=106549 GN=C1H46_026443 PE=4 SV=1	GO:0003677|DNA binding;GO:0016301|kinase activity;GO:0003723|RNA binding;GO:0000160|phosphorelay signal transduction system;GO:0005634|nucleus
rna-Psp00356.1	Superscaffold1	2466464	2467569	PF00847;AP2 domain	no KO assigned | (RefSeq) ethylene-responsive transcription factor ERF027-like (A)	Ethylene-responsive transcription factor ERF025 OS=Arabidopsis thaliana OX=3702 GN=ERF025 PE=2 SV=1	PREDICTED: ethylene-responsive transcription factor ERF027 [Prunus mume]	AP2 domain class transcription factor OS=Malus domestica OX=3750 GN=AP2D54 PE=2 SV=1	GO:0003677|DNA binding;GO:0003700|DNA-binding transcription factor activity;GO:0005634|nucleus
rna-Psp00357.1	Superscaffold1	2472016	2475916	-	K02974 small subunit ribosomal protein S24e | (RefSeq) 40S ribosomal protein S24-1-like isoform X1 (A)	40S ribosomal protein S24-1 OS=Arabidopsis thaliana OX=3702 GN=RPS24A PE=2 SV=1	hypothetical protein ES288_A13G126700v1 [Gossypium darwinii]	40S ribosomal protein S24 OS=Glycine max OX=3847 GN=GLYMA_04G211900 PE=3 SV=1	GO:0003735|structural constituent of ribosome;GO:0006412|translation;GO:0005840|ribosome
rna-Psp00358.1	Superscaffold1	2479688	2488063	PF00133;tRNA synthetases class I (I, L, M and V)|PF08264;Anticodon-binding domain of tRNA ligase	K01873 valyl-tRNA synthetase [EC:6.1.1.9] | (RefSeq) valine--tRNA ligase, mitochondrial 1-like isoform X1 (A)	Valine--tRNA ligase, mitochondrial 1 OS=Arabidopsis thaliana OX=3702 GN=TWN2 PE=1 SV=2	valine--tRNA ligase, mitochondrial 1-like [Malus domestica]	Valyl-tRNA synthetase OS=Malus baccata OX=106549 GN=C1H46_026447 PE=3 SV=1	GO:0002161|aminoacyl-tRNA editing activity;GO:0005524|ATP binding;GO:0004832|valine-tRNA ligase activity;GO:0006438|valyl-tRNA aminoacylation;GO:0006506|GPI anchor biosynthetic process;GO:0016021|integral component of membrane
rna-Psp00359.1	Superscaffold1	2479929	2480695	PF00847;AP2 domain	no KO assigned | (RefSeq) dehydration-responsive element-binding protein 1A (A)	Dehydration-responsive element-binding protein 1A OS=Arabidopsis thaliana OX=3702 GN=DREB1A PE=1 SV=2	DREB protein [Pyrus ussuriensis x Pyrus communis]	AP2/ERF domain-containing protein OS=Malus baccata OX=106549 GN=C1H46_026446 PE=4 SV=1	GO:0003677|DNA binding;GO:0003700|DNA-binding transcription factor activity;GO:0005634|nucleus
rna-Psp00360.1	Superscaffold1	2488578	2491980	PF04080;Per1-like family	K23553 post-GPI attachment to proteins factor 3 | (RefSeq) post-GPI attachment to proteins factor 3-like (A)	-	post-GPI attachment to proteins factor 3 [Prunus persica]	Post-GPI attachment to proteins factor 3 OS=Malus baccata OX=106549 GN=C1H46_026448 PE=3 SV=1	GO:0006506|GPI anchor biosynthetic process;GO:0000139|Golgi membrane;GO:0016021|integral component of membrane;GO:0002161|aminoacyl-tRNA editing activity;GO:0005524|ATP binding;GO:0004832|valine-tRNA ligase activity;GO:0006438|valyl-tRNA aminoacylation;GO:0016788|hydrolase activity, acting on ester bonds;GO:0031227|intrinsic component of endoplasmic reticulum membrane
rna-Psp00360.2	Superscaffold1	2488578	2491363	PF04080;Per1-like family	K23553 post-GPI attachment to proteins factor 3 | (RefSeq) post-GPI attachment to proteins factor 3-like (A)	-	post-GPI attachment to proteins factor 3 [Prunus persica]	Post-GPI attachment to proteins factor 3 OS=Malus baccata OX=106549 GN=C1H46_026448 PE=3 SV=1	GO:0006506|GPI anchor biosynthetic process;GO:0000139|Golgi membrane;GO:0016021|integral component of membrane;GO:0002161|aminoacyl-tRNA editing activity;GO:0005524|ATP binding;GO:0004832|valine-tRNA ligase activity;GO:0006438|valyl-tRNA aminoacylation;GO:0016788|hydrolase activity, acting on ester bonds;GO:0031227|intrinsic component of endoplasmic reticulum membrane
rna-Psp00360.3	Superscaffold1	2488578	2491980	PF04080;Per1-like family	K23553 post-GPI attachment to proteins factor 3 | (RefSeq) post-GPI attachment to proteins factor 3-like (A)	-	post-GPI attachment to proteins factor 3 [Prunus persica]	Post-GPI attachment to proteins factor 3 OS=Malus baccata OX=106549 GN=C1H46_026448 PE=3 SV=1	GO:0006506|GPI anchor biosynthetic process;GO:0000139|Golgi membrane;GO:0016021|integral component of membrane;GO:0002161|aminoacyl-tRNA editing activity;GO:0005524|ATP binding;GO:0004832|valine-tRNA ligase activity;GO:0006438|valyl-tRNA aminoacylation;GO:0016788|hydrolase activity, acting on ester bonds;GO:0031227|intrinsic component of endoplasmic reticulum membrane
rna-Psp00361.1	Superscaffold1	2492469	2493895	-	no KO assigned | (RefSeq) uncharacterized protein LOC103933309 (A)	-	hypothetical protein DVH24_022602 [Malus domestica]	Uncharacterized protein OS=Malus baccata OX=106549 GN=C1H46_026449 PE=4 SV=1	GO:0005524|ATP binding;GO:0004672|protein kinase activity
rna-Psp00362.1	Superscaffold1	2495090	2498563	PF00069;Protein kinase domain	no KO assigned | (RefSeq) calcium-dependent protein kinase 26-like (A)	Calcium-dependent protein kinase 17 OS=Oryza sativa subsp. japonica OX=39947 GN=CPK17 PE=2 SV=1	calcium-dependent protein kinase 26 [Prunus persica]	Protein kinase domain-containing protein OS=Malus baccata OX=106549 GN=C1H46_026450 PE=4 SV=1	GO:0005524|ATP binding;GO:0004672|protein kinase activity
rna-Psp00362.2	Superscaffold1	2495101	2498582	PF00069;Protein kinase domain	no KO assigned | (RefSeq) calcium-dependent protein kinase 26-like (A)	Calcium-dependent protein kinase 17 OS=Oryza sativa subsp. japonica OX=39947 GN=CPK17 PE=2 SV=1	unnamed protein product [Prunus armeniaca]	Protein kinase domain-containing protein OS=Malus baccata OX=106549 GN=C1H46_026450 PE=4 SV=1	GO:0005524|ATP binding;GO:0004672|protein kinase activity
rna-Psp00362.3	Superscaffold1	2495101	2498563	PF00069;Protein kinase domain	no KO assigned | (RefSeq) calcium-dependent protein kinase 26-like (A)	Calcium-dependent protein kinase 17 OS=Oryza sativa subsp. japonica OX=39947 GN=CPK17 PE=2 SV=1	unnamed protein product [Prunus armeniaca]	Protein kinase domain-containing protein OS=Malus baccata OX=106549 GN=C1H46_026450 PE=4 SV=1	GO:0005524|ATP binding;GO:0004672|protein kinase activity
rna-Psp00363.1	Superscaffold1	2502497	2506945	PF00400;WD domain, G-beta repeat|PF00400;WD domain, G-beta repeat|PF00400;WD domain, G-beta repeat|PF18345;Zinc finger domain	no KO assigned | (RefSeq) zinc finger CCCH domain-containing protein 48 (A)	Zinc finger CCCH domain-containing protein 48 OS=Arabidopsis thaliana OX=3702 GN=ZFWD1 PE=2 SV=1	unnamed protein product [Prunus armeniaca]	Uncharacterized protein OS=Malus domestica OX=3750 GN=DVH24_022603 PE=4 SV=1	GO:0003677|DNA binding;GO:0046872|metal ion binding
rna-Psp00364.1	Superscaffold1	2517140	2518847	PF08240;Alcohol dehydrogenase GroES-like domain|PF00107;Zinc-binding dehydrogenase	K00008 L-iditol 2-dehydrogenase [EC:1.1.1.14] | (RefSeq) sorbitol dehydrogenase-like (A)	Sorbitol dehydrogenase OS=Arabidopsis thaliana OX=3702 GN=SDH PE=1 SV=1	sorbitol dehydrogenase-like [Malus domestica]	NAD-dependent sorbitol dehydrogenase 2 OS=Malus domestica OX=3750 PE=2 SV=1	GO:0003939|L-iditol 2-dehydrogenase activity;GO:0008270|zinc ion binding;GO:0016491|oxidoreductase activity
rna-Psp00365.1	Superscaffold1	2529889	2531605	PF00107;Zinc-binding dehydrogenase|PF08240;Alcohol dehydrogenase GroES-like domain	K00008 L-iditol 2-dehydrogenase [EC:1.1.1.14] | (RefSeq) sorbitol dehydrogenase-like isoform X1 (A)	Sorbitol dehydrogenase OS=Arabidopsis thaliana OX=3702 GN=SDH PE=1 SV=1	PREDICTED: sorbitol dehydrogenase-like [Pyrus x bretschneideri]	Sorbitol dehydrogenase OS=Malus domestica OX=3750 GN=SDH6 PE=2 SV=1	GO:0016491|oxidoreductase activity;GO:0008270|zinc ion binding;GO:0003939|L-iditol 2-dehydrogenase activity
rna-Psp00366.1	Superscaffold1	2538121	2539956	PF00107;Zinc-binding dehydrogenase|PF08240;Alcohol dehydrogenase GroES-like domain	K00008 L-iditol 2-dehydrogenase [EC:1.1.1.14] | (RefSeq) sorbitol dehydrogenase-like (A)	Sorbitol dehydrogenase OS=Arabidopsis thaliana OX=3702 GN=SDH PE=1 SV=1	hypothetical protein C1H46_033872 [Malus baccata]	NAD-dependent sorbitol dehydrogenase 2 OS=Malus domestica OX=3750 PE=2 SV=1	GO:0003939|L-iditol 2-dehydrogenase activity;GO:0008270|zinc ion binding;GO:0016491|oxidoreductase activity
rna-Psp00367.1	Superscaffold1	2545002	2551757	PF00107;Zinc-binding dehydrogenase|PF00107;Zinc-binding dehydrogenase|PF08240;Alcohol dehydrogenase GroES-like domain|PF08240;Alcohol dehydrogenase GroES-like domain	K00008 L-iditol 2-dehydrogenase [EC:1.1.1.14] | (RefSeq) sorbitol dehydrogenase-like (A)	Sorbitol dehydrogenase OS=Arabidopsis thaliana OX=3702 GN=SDH PE=1 SV=1	L-idonate 5-dehydrogenase [Gossypium australe]	PKS_ER domain-containing protein OS=Malus domestica OX=3750 GN=DVH24_022604 PE=3 SV=1	GO:0003939|L-iditol 2-dehydrogenase activity;GO:0008270|zinc ion binding;GO:0005829|cytosol;GO:0009506|plasmodesma;GO:0016491|oxidoreductase activity
rna-Psp00368.1	Superscaffold1	2559444	2561529	PF08240;Alcohol dehydrogenase GroES-like domain|PF00107;Zinc-binding dehydrogenase	K00008 L-iditol 2-dehydrogenase [EC:1.1.1.14] | (RefSeq) sorbitol dehydrogenase-like (A)	Sorbitol dehydrogenase OS=Arabidopsis thaliana OX=3702 GN=SDH PE=1 SV=1	PREDICTED: sorbitol dehydrogenase-like [Pyrus x bretschneideri]	PKS_ER domain-containing protein OS=Malus baccata OX=106549 GN=C1H46_032760 PE=3 SV=1	GO:0016491|oxidoreductase activity;GO:0008270|zinc ion binding
rna-Psp00369.1	Superscaffold1	2573857	2574180	PF01476;LysM domain	no KO assigned | (RefSeq) uncharacterized protein LOC112037248 (A)	-	hypothetical protein Pyn_07546 [Prunus yedoensis var. nudiflora]	LysM domain-containing protein OS=Malus domestica OX=3750 GN=DVH24_022606 PE=4 SV=1	GO:0016021|integral component of membrane
rna-Psp00370.1	Superscaffold1	2578775	2582518	PF00732;GMC oxidoreductase|PF05199;GMC oxidoreductase	K00108 choline dehydrogenase [EC:1.1.99.1] | (RefSeq) protein HOTHEAD-like (A)	Protein HOTHEAD OS=Arabidopsis thaliana OX=3702 GN=HTH PE=1 SV=1	unnamed protein product [Prunus armeniaca]	(R)-mandelonitrile lyase OS=Malus baccata OX=106549 GN=C1H46_032763 PE=3 SV=1	GO:0050660|flavin adenine dinucleotide binding;GO:0046593|mandelonitrile lyase activity;GO:0016614|oxidoreductase activity, acting on CH-OH group of donors
rna-Psp00371.1	Superscaffold1	2591688	2593844	PF00266;Aminotransferase class-V	no KO assigned | (RefSeq) uncharacterized protein LOC103933325 isoform X1 (A)	Molybdenum cofactor sulfurase OS=Arabidopsis thaliana OX=3702 GN=ABA3 PE=1 SV=1	unnamed protein product [Prunus armeniaca]	Aminotran_5 domain-containing protein OS=Malus domestica OX=3750 GN=DVH24_022608 PE=4 SV=1	GO:0003824|catalytic activity
rna-Psp00372.1	Superscaffold1	2593980	2595909	PF13041;PPR repeat family|PF13041;PPR repeat family|PF13041;PPR repeat family|PF01535;PPR repeat|PF01535;PPR repeat	no KO assigned | (RefSeq) pentatricopeptide repeat-containing protein At4g38010-like (A)	Pentatricopeptide repeat-containing protein At4g38010 OS=Arabidopsis thaliana OX=3702 GN=PCMP-E45 PE=3 SV=1	pentatricopeptide repeat-containing protein At4g38010 [Prunus avium]	Pentatricopeptide repeat-containing protein OS=Pyrus ussuriensis x Pyrus communis OX=2448454 GN=D8674_040144 PE=4 SV=1	-
rna-Psp00373.1	Superscaffold1	2598578	2600261	PF03634;TCP family transcription factor	no KO assigned | (RefSeq) transcription factor TCP19-like (A)	Transcription factor TCP19 OS=Arabidopsis thaliana OX=3702 GN=TCP19 PE=1 SV=1	transcription factor TCP19 [Prunus dulcis]	Transcription factor TCP19-like OS=Pyrus ussuriensis x Pyrus communis OX=2448454 GN=D8674_040143 PE=4 SV=1	GO:0003700|DNA-binding transcription factor activity
rna-Psp00374.1	Superscaffold1	2601390	2602965	PF00141;Peroxidase	K00430 peroxidase [EC:1.11.1.7] | (RefSeq) peroxidase 66-like (A)	Peroxidase 66 OS=Arabidopsis thaliana OX=3702 GN=PER66 PE=2 SV=1	peroxidase 66 [Prunus avium]	Peroxidase OS=Malus domestica OX=3750 GN=DVH24_022611 PE=3 SV=1	GO:0020037|heme binding;GO:0046872|metal ion binding;GO:0004601|peroxidase activity;GO:0042744|hydrogen peroxide catabolic process;GO:0006979|response to oxidative stress;GO:0005576|extracellular region
rna-Psp00375.1	Superscaffold1	2604307	2605942	-	no KO assigned | (RefSeq) uncharacterized protein LOC103933327 isoform X1 (A)	-	uncharacterized protein LOC117620371 [Prunus dulcis]	Fe2OG dioxygenase domain-containing protein OS=Malus baccata OX=106549 GN=C1H46_032768 PE=4 SV=1	GO:0051213|dioxygenase activity;GO:0005506|iron ion binding;GO:0031418|L-ascorbic acid binding;GO:0016705|oxidoreductase activity, acting on paired donors, with incorporation or reduction of molecular oxygen
rna-Psp00376.1	Superscaffold1	2614350	2619873	PF01486;K-box region|PF00319;SRF-type transcription factor (DNA-binding and dimerisation domain)	no KO assigned | (RefSeq) MADS-box protein AGL42-like (A)	MADS-box protein AGL42 OS=Arabidopsis thaliana OX=3702 GN=AGL42 PE=1 SV=1	SOC1-like MADS-box protein [Pyrus pyrifolia]	Uncharacterized protein OS=Malus baccata OX=106549 GN=C1H46_032772 PE=4 SV=1	GO:0003700|DNA-binding transcription factor activity;GO:0046983|protein dimerization activity;GO:0000977|RNA polymerase II transcription regulatory region sequence-specific DNA binding;GO:0045944|positive regulation of transcription by RNA polymerase II;GO:0005634|nucleus
rna-Psp00376.2	Superscaffold1	2614375	2619461	PF01486;K-box region|PF00319;SRF-type transcription factor (DNA-binding and dimerisation domain)	no KO assigned | (RefSeq) MADS-box protein AGL42-like (A)	MADS-box protein AGL42 OS=Arabidopsis thaliana OX=3702 GN=AGL42 PE=1 SV=1	SOC1-like MADS-box protein [Pyrus pyrifolia]	Uncharacterized protein OS=Malus baccata OX=106549 GN=C1H46_032772 PE=4 SV=1	GO:0003700|DNA-binding transcription factor activity;GO:0046983|protein dimerization activity;GO:0000977|RNA polymerase II transcription regulatory region sequence-specific DNA binding;GO:0045944|positive regulation of transcription by RNA polymerase II;GO:0005634|nucleus
rna-Psp00376.3	Superscaffold1	2614375	2619875	PF01486;K-box region	no KO assigned | (RefSeq) MADS-box protein AGL42-like (A)	MADS-box protein AGL42 OS=Arabidopsis thaliana OX=3702 GN=AGL42 PE=1 SV=1	SOC1-like MADS-box protein [Pyrus pyrifolia]	Uncharacterized protein OS=Malus baccata OX=106549 GN=C1H46_032772 PE=4 SV=1	GO:0003700|DNA-binding transcription factor activity;GO:0046983|protein dimerization activity;GO:0000977|RNA polymerase II transcription regulatory region sequence-specific DNA binding;GO:0045944|positive regulation of transcription by RNA polymerase II;GO:0005634|nucleus
rna-Psp00376.4	Superscaffold1	2614375	2619461	PF01486;K-box region|PF00319;SRF-type transcription factor (DNA-binding and dimerisation domain)	no KO assigned | (RefSeq) MADS-box protein AGL42-like (A)	MADS-box protein AGL42 OS=Arabidopsis thaliana OX=3702 GN=AGL42 PE=1 SV=1	MADS-box protein AGL42-like isoform X3 [Malus domestica]	MADS domain class transcription factor OS=Malus domestica OX=3750 GN=MADS21 PE=2 SV=1	GO:0003700|DNA-binding transcription factor activity;GO:0046983|protein dimerization activity;GO:0000977|RNA polymerase II transcription regulatory region sequence-specific DNA binding;GO:0045944|positive regulation of transcription by RNA polymerase II;GO:0005634|nucleus
rna-Psp00377.1	Superscaffold1	2625514	2630653	PF00319;SRF-type transcription factor (DNA-binding and dimerisation domain)	no KO assigned | (RefSeq) MADS-box protein AGL42-like isoform X1 (A)	MADS-box protein SOC1 OS=Arabidopsis thaliana OX=3702 GN=SOC1 PE=1 SV=1	PREDICTED: MADS-box protein AGL42-like isoform X6 [Pyrus x bretschneideri]	SOC1-like MADS-box protein OS=Pyrus pyrifolia OX=3767 PE=2 SV=1	GO:0003700|DNA-binding transcription factor activity;GO:0046983|protein dimerization activity;GO:0000977|RNA polymerase II transcription regulatory region sequence-specific DNA binding;GO:0045944|positive regulation of transcription by RNA polymerase II;GO:0005634|nucleus
rna-Psp00378.1	Superscaffold1	2647498	2649628	PF13602;Zinc-binding dehydrogenase|PF08240;Alcohol dehydrogenase GroES-like domain	K00344 NADPH:quinone reductase [EC:1.6.5.5] | (RefSeq) uncharacterized protein LOC103932339 (A)	Alcohol dehydrogenase 1 OS=Petunia hybrida OX=4102 GN=ADH1 PE=1 SV=1	uncharacterized protein LOC18785354 [Prunus persica]	Quinone oxidoreductase OS=Pyrus ussuriensis x Pyrus communis OX=2448454 GN=D8674_001410 PE=4 SV=1	GO:0016491|oxidoreductase activity;GO:0003960|NADPH:quinone reductase activity;GO:0034599|cellular response to oxidative stress;GO:0005737|cytoplasm;GO:0005829|cytosol
rna-Psp00379.1	Superscaffold1	2650375	2651392	-	no KO assigned | (RefSeq) G-type lectin S-receptor-like serine/threonine-protein kinase LECRK3 (A)	-	PREDICTED: G-type lectin S-receptor-like serine/threonine-protein kinase RLK1 [Prunus mume]	Receptor-like serine/threonine-protein kinase OS=Malus baccata OX=106549 GN=C1H46_006102 PE=3 SV=1	GO:0005524|ATP binding;GO:0106310|protein serine kinase activity;GO:0106311|protein serine/threonine kinase activity;GO:0016021|integral component of membrane
rna-Psp00380.1	Superscaffold1	2668879	2672404	-	no KO assigned | (RefSeq) uncharacterized protein LOC103952743 isoform X3 (A)	-	hypothetical protein D8674_001408 [Pyrus ussuriensis x Pyrus communis]	Uncharacterized protein OS=Malus baccata OX=106549 GN=C1H46_015390 PE=3 SV=1	GO:0016757|glycosyltransferase activity
rna-Psp00381.1	Superscaffold1	2673585	2674013	-	K12890 splicing factor, arginine/serine-rich 1 | (RefSeq) uncharacterized protein LOC103422586 isoform X1 (A)	-	uncharacterized protein LOC108175097 isoform X14 [Malus domestica]	Uncharacterized protein OS=Malus domestica OX=3750 GN=DVH24_010875 PE=4 SV=1	-
rna-Psp00382.1	Superscaffold1	2687644	2690681	PF08240;Alcohol dehydrogenase GroES-like domain|PF00107;Zinc-binding dehydrogenase	K00344 NADPH:quinone reductase [EC:1.6.5.5] | (RefSeq) uncharacterized protein LOC103932652 isoform X1 (A)	2-methylene-furan-3-one reductase OS=Solanum lycopersicum OX=4081 GN=EO PE=1 SV=1	uncharacterized protein LOC18785354 [Prunus persica]	Quinone oxidoreductase OS=Pyrus ussuriensis x Pyrus communis OX=2448454 GN=D8674_001410 PE=4 SV=1	GO:0016491|oxidoreductase activity;GO:0003960|NADPH:quinone reductase activity;GO:0034599|cellular response to oxidative stress;GO:0005737|cytoplasm;GO:0005829|cytosol
rna-Psp00383.1	Superscaffold1	2690750	2691769	-	-	-	-	-	-
rna-Psp00384.1	Superscaffold1	2691990	2695090	-	no KO assigned | (RefSeq) protein DYAD-like (A)	Protein DYAD OS=Arabidopsis thaliana OX=3702 GN=DYAD PE=1 SV=2	hypothetical protein C1H46_015790 [Malus baccata]	Uncharacterized protein OS=Malus domestica OX=3750 GN=DVH24_022756 PE=4 SV=1	GO:0051177|meiotic sister chromatid cohesion;GO:0007131|reciprocal meiotic recombination
rna-Psp00385.1	Superscaffold1	2697039	2698166	PF03478;Protein of unknown function (DUF295)|PF00646;F-box domain	no KO assigned | (RefSeq) uncharacterized protein LOC103932653 (A)	F-box protein At2g26160 OS=Arabidopsis thaliana OX=3702 GN=At2g26160 PE=2 SV=1	hypothetical protein DVH24_022736 [Malus domestica]	DUF295 domain-containing protein OS=Malus domestica OX=3750 GN=DVH24_022755 PE=4 SV=1	-
rna-Psp00386.1	Superscaffold1	2702862	2703508	PF01477;PLAT/LH2 domain	no KO assigned | (RefSeq) PLAT domain-containing protein 3-like (A)	PLAT domain-containing protein 1 OS=Arabidopsis thaliana OX=3702 GN=PLAT1 PE=1 SV=1	PLAT domain-containing protein 3-like [Prunus persica]	PLAT domain-containing protein OS=Malus domestica OX=3750 GN=DVH24_022754 PE=4 SV=1	GO:0005737|cytoplasm
rna-Psp00387.1	Superscaffold1	2706983	2708176	PF13516;Leucine Rich repeat	no KO assigned | (RefSeq) receptor-like protein EIX2 (A)	Receptor-like protein EIX2 OS=Solanum lycopersicum OX=4081 GN=EIX2 PE=1 SV=2	receptor-like protein EIX1 [Malus domestica]	LRRNT_2 domain-containing protein OS=Malus baccata OX=106549 GN=C1H46_015377 PE=4 SV=1	GO:0016021|integral component of membrane;GO:0016301|kinase activity
rna-Psp00388.1	Superscaffold1	2713191	2717491	PF16275;Splicing factor 1 helix-hairpin domain|PF00076;RNA recognition motif. (a.k.a. RRM, RBD, or RNP domain)|PF00013;KH domain	K13095 splicing factor 1 | (RefSeq) branchpoint-bridging protein-like (A)	Splicing factor-like protein 1 OS=Arabidopsis thaliana OX=3702 GN=SF1 PE=1 SV=1	PREDICTED: branchpoint-bridging protein-like [Pyrus x bretschneideri]	Branchpoint-bridging protein-like OS=Pyrus ussuriensis x Pyrus communis OX=2448454 GN=D8674_001414 PE=3 SV=1	GO:0003723|RNA binding;GO:0008270|zinc ion binding;GO:0006397|mRNA processing;GO:0008380|RNA splicing;GO:0005634|nucleus
rna-Psp00388.2	Superscaffold1	2713191	2717491	PF16275;Splicing factor 1 helix-hairpin domain|PF00076;RNA recognition motif. (a.k.a. RRM, RBD, or RNP domain)|PF00013;KH domain	K13095 splicing factor 1 | (RefSeq) branchpoint-bridging protein-like (A)	Splicing factor-like protein 1 OS=Arabidopsis thaliana OX=3702 GN=SF1 PE=1 SV=1	PREDICTED: branchpoint-bridging protein-like [Pyrus x bretschneideri]	Branchpoint-bridging protein-like OS=Pyrus ussuriensis x Pyrus communis OX=2448454 GN=D8674_001414 PE=3 SV=1	GO:0003723|RNA binding;GO:0008270|zinc ion binding;GO:0006397|mRNA processing;GO:0008380|RNA splicing;GO:0005634|nucleus
rna-Psp00389.1	Superscaffold1	2719160	2721844	PF05132;RNA polymerase III RPC4	K03026 DNA-directed RNA polymerase III subunit RPC4 | (RefSeq) uncharacterized protein LOC103963446 (A)	-	uncharacterized protein LOC103426474 [Malus domestica]	Uncharacterized protein OS=Malus domestica OX=3750 GN=DVH24_022751 PE=4 SV=1	GO:0003677|DNA binding;GO:0003899|DNA-directed 5'-3' RNA polymerase activity;GO:0006383|transcription by RNA polymerase III;GO:0005666|RNA polymerase III complex
rna-Psp00390.1	Superscaffold1	2722819	2724819	-	no KO assigned | (RefSeq) uncharacterized protein LOC103932655 (A)	-	PREDICTED: uncharacterized protein LOC103959809 [Pyrus x bretschneideri]	Uncharacterized protein OS=Pyrus ussuriensis x Pyrus communis OX=2448454 GN=D8674_001416 PE=4 SV=1	-
rna-Psp00391.1	Superscaffold1	2727260	2732106	PF00827;Ribosomal L15	K02877 large subunit ribosomal protein L15e | (RefSeq) 60S ribosomal protein L15-1 (A)	60S ribosomal protein L15-2 OS=Picea mariana OX=3335 GN=SB62 PE=2 SV=1	60S ribosomal protein L15-2 [Momordica charantia]	Ribosomal protein L15 (Fragment) OS=Pyrus ussuriensis x Pyrus communis OX=2448454 GN=D8674_001417 PE=3 SV=1	GO:0003735|structural constituent of ribosome;GO:0006412|translation;GO:0005840|ribosome;GO:0003723|RNA binding;GO:0002181|cytoplasmic translation;GO:0022625|cytosolic large ribosomal subunit
rna-Psp00392.1	Superscaffold1	2738744	2743214	PF00069;Protein kinase domain|PF00560;Leucine Rich Repeat|PF00560;Leucine Rich Repeat|PF13855;Leucine rich repeat|PF08263;Leucine rich repeat N-terminal domain	no KO assigned | (RefSeq) leucine-rich repeat receptor-like protein kinase TDR (A)	Leucine-rich repeat receptor-like protein kinase TDR OS=Arabidopsis thaliana OX=3702 GN=TDR PE=1 SV=1	PREDICTED: leucine-rich repeat receptor-like protein kinase TDR, partial [Prunus mume]	Leucine-rich repeat receptor-like protein kinase TDR OS=Pyrus ussuriensis x Pyrus communis OX=2448454 GN=D8674_001418 PE=3 SV=1	GO:0005524|ATP binding;GO:0004672|protein kinase activity;GO:0016021|integral component of membrane
rna-Psp00393.1	Superscaffold1	2745467	2747763	PF07734;F-box associated|PF00646;F-box domain	no KO assigned | (RefSeq) F-box/kelch-repeat protein At3g06240-like (A)	F-box/kelch-repeat protein At3g06240 OS=Arabidopsis thaliana OX=3702 GN=At3g06240 PE=2 SV=1	F-box protein At3g07870-like isoform X2 [Rosa chinensis]	F-box domain-containing protein OS=Malus domestica OX=3750 GN=DVH24_022747 PE=4 SV=1	-
rna-Psp00394.1	Superscaffold1	2755707	2756874	PF13912;C2H2-type zinc finger|PF13912;C2H2-type zinc finger	no KO assigned | (RefSeq) zinc finger protein ZAT9-like (A)	Zinc finger protein ZAT9 OS=Arabidopsis thaliana OX=3702 GN=ZAT9 PE=2 SV=1	hypothetical protein DVH24_024568 [Malus domestica]	Zinc finger protein ZAT9-like OS=Pyrus ussuriensis x Pyrus communis OX=2448454 GN=D8674_001420 PE=4 SV=1	GO:0006355|regulation of transcription, DNA-templated
rna-Psp00395.1	Superscaffold1	2770193	2771586	-	K10268 F-box and leucine-rich repeat protein 2/20 | (RefSeq) F-box protein At5g51380-like (A)	F-box protein At5g51380 OS=Arabidopsis thaliana OX=3702 GN=At5g51380 PE=2 SV=1	hypothetical protein C1H46_015779 [Malus baccata]	Uncharacterized protein OS=Malus domestica OX=3750 GN=DVH24_022744 PE=4 SV=1	-
rna-Psp00396.1	Superscaffold1	2774436	2782207	PF13238;AAA domain	no KO assigned | (RefSeq) uncharacterized protein LOC103932660 (A)	-	uncharacterized protein LOC103439621 isoform X2 [Malus domestica]	Uncharacterized protein OS=Malus baccata OX=106549 GN=C1H46_015778 PE=4 SV=1	-
rna-Psp00397.1	Superscaffold1	2785078	2791405	PF06470;SMC proteins Flexible Hinge Domain|PF02463;RecF/RecN/SMC N terminal domain	K06674 structural maintenance of chromosome 2 | (RefSeq) structural maintenance of chromosomes protein 2-1-like (A)	Structural maintenance of chromosomes protein 2-2 OS=Arabidopsis thaliana OX=3702 GN=SMC2-2 PE=2 SV=1	structural maintenance of chromosomes protein 2-1 [Malus domestica]	SMC hinge domain-containing protein OS=Malus domestica OX=3750 GN=DVH24_022741 PE=3 SV=1	GO:0005524|ATP binding;GO:0016887|ATP hydrolysis activity;GO:0015267|channel activity;GO:0030261|chromosome condensation;GO:0005694|chromosome;GO:0016021|integral component of membrane;GO:0051321|meiotic cell cycle;GO:0005634|nucleus
rna-Psp00398.1	Superscaffold1	2792207	2793497	PF00230;Major intrinsic protein	K09873 aquaporin TIP | (RefSeq) probable aquaporin TIP5-1 (A)	Probable aquaporin TIP5-1 OS=Arabidopsis thaliana OX=3702 GN=TIP5-1 PE=2 SV=1	unnamed protein product [Prunus armeniaca]	Uncharacterized protein OS=Malus baccata OX=106549 GN=C1H46_015366 PE=3 SV=1	GO:0015267|channel activity;GO:0016021|integral component of membrane
rna-Psp00399.1	Superscaffold1	2794972	2795331	-	no KO assigned | (RefSeq) uncharacterized protein LOC103961993 (A)	-	putative aquaporin TIP5-1 [Prunus yedoensis var. nudiflora]	Uncharacterized protein OS=Malus baccata OX=106549 GN=C1H46_015365 PE=4 SV=1	GO:0005524|ATP binding;GO:0016887|ATP hydrolysis activity;GO:0015267|channel activity;GO:0030261|chromosome condensation;GO:0005694|chromosome;GO:0016021|integral component of membrane;GO:0005525|GTP binding;GO:0003924|GTPase activity
rna-Psp00400.1	Superscaffold1	2799180	2801571	PF04749;PLAC8 family	no KO assigned | (RefSeq) cell number regulator 6-like (A)	Cell number regulator 6 OS=Zea mays OX=4577 GN=CNR6 PE=2 SV=1	hypothetical protein DVH24_024575 [Malus domestica]	Cell number regulator 6-like OS=Pyrus ussuriensis x Pyrus communis OX=2448454 GN=D8674_001425 PE=4 SV=1	GO:0016021|integral component of membrane;GO:0016559|peroxisome fission;GO:0005779|integral component of peroxisomal membrane
rna-Psp00401.1	Superscaffold1	2802186	2803167	PF05648;Peroxisomal biogenesis factor 11 (PEX11)	no KO assigned | (RefSeq) peroxisomal membrane protein 11B-like (A)	Peroxisomal membrane protein 11B OS=Arabidopsis thaliana OX=3702 GN=PEX11B PE=1 SV=1	hypothetical protein DVH24_022740 [Malus domestica]	Peroxisomal membrane protein 11B-like OS=Pyrus ussuriensis x Pyrus communis OX=2448454 GN=D8674_001426 PE=3 SV=1	GO:0016559|peroxisome fission;GO:0005779|integral component of peroxisomal membrane;GO:0044375|regulation of peroxisome size;GO:0005778|peroxisomal membrane
rna-Psp00402.1	Superscaffold1	2805041	2806451	PF03194;LUC7 N_terminus	no KO assigned | (RefSeq) luc7-like protein 3 (A)	-	unnamed protein product [Prunus armeniaca]	Luc7-like protein 3 OS=Pyrus ussuriensis x Pyrus communis OX=2448454 GN=D8674_001427 PE=3 SV=1	GO:0003729|mRNA binding;GO:0006376|mRNA splice site selection;GO:0005685|U1 snRNP
rna-Psp00403.1	Superscaffold1	2809312	2813924	PF10191;Golgi complex component 7 (COG7)	K20294 conserved oligomeric Golgi complex subunit 7 | (RefSeq) conserved oligomeric Golgi complex subunit 7-like (A)	Conserved oligomeric Golgi complex subunit 7 OS=Arabidopsis thaliana OX=3702 GN=COG7 PE=1 SV=1	conserved oligomeric Golgi complex subunit 7 [Prunus dulcis]	Component of oligomeric Golgi complex 7 OS=Pyrus ussuriensis x Pyrus communis OX=2448454 GN=D8674_001428 PE=3 SV=1	GO:0006886|intracellular protein transport;GO:0000139|Golgi membrane;GO:0017119|Golgi transport complex
rna-Psp00404.1	Superscaffold1	2829561	2832631	PF07690;Major Facilitator Superfamily	K13783 MFS transporter, OPA family, solute carrier family 37 (glycerol-3-phosphate transporter), member 1/2 | (RefSeq) putative glycerol-3-phosphate transporter 1 (A)	Putative glycerol-3-phosphate transporter 1 OS=Arabidopsis thaliana OX=3702 GN=At3g47420 PE=2 SV=1	putative glycerol-3-phosphate transporter 1 [Prunus dulcis]	Glycerol-3-phosphate transporter 1 OS=Pyrus ussuriensis x Pyrus communis OX=2448454 GN=D8674_001430 PE=3 SV=1	GO:0022857|transmembrane transporter activity;GO:0016021|integral component of membrane
rna-Psp00405.1	Superscaffold1	2836000	2836170	PF15054;Domain of unknown function (DUF4535)	no KO assigned | (RefSeq) uncharacterized protein LOC103932668 (A)	-	PREDICTED: uncharacterized protein LOC103333356 [Prunus mume]	Uncharacterized protein OS=Pyrus ussuriensis x Pyrus communis OX=2448454 GN=D8674_001431 PE=4 SV=1	-
rna-Psp00406.1	Superscaffold1	2837522	2841624	PF13639;Ring finger domain|PF02845;CUE domain	K10636 autocrine motility factor receptor [EC:2.3.2.27] | (RefSeq) E3 ubiquitin protein ligase RIN2-like (A)	E3 ubiquitin protein ligase RIN2 OS=Arabidopsis thaliana OX=3702 GN=RIN2 PE=1 SV=1	PREDICTED: E3 ubiquitin protein ligase RIN2-like isoform X1 [Pyrus x bretschneideri]	Uncharacterized protein OS=Malus baccata OX=106549 GN=C1H46_015355 PE=4 SV=1	GO:0043130|ubiquitin binding;GO:0016021|integral component of membrane
rna-Psp00407.1	Superscaffold1	2844949	2846706	-	no KO assigned | (RefSeq) hypothetical protein (A)	-	hypothetical protein PRUPE_2G277600 [Prunus persica]	Uncharacterized protein OS=Pyrus ussuriensis x Pyrus communis OX=2448454 GN=D8674_001434 PE=4 SV=1	GO:0016021|integral component of membrane
rna-Psp00408.1	Superscaffold1	2848514	2851410	-	no KO assigned | (RefSeq) BAG family molecular chaperone regulator 7-like (A)	BAG family molecular chaperone regulator 7 OS=Arabidopsis thaliana OX=3702 GN=BAG7 PE=1 SV=1	BAG family molecular chaperone regulator 7 [Prunus persica]	BAG family molecular chaperone regulator 7-like OS=Pyrus ussuriensis x Pyrus communis OX=2448454 GN=D8674_001435 PE=4 SV=1	GO:0006457|protein folding;GO:0009506|plasmodesma
rna-Psp00409.1	Superscaffold1	2853302	2853823	-	no KO assigned | (RefSeq) protein YLS9-like (A)	-	unnamed protein product [Prunus armeniaca]	Protein YLS9-like OS=Pyrus ussuriensis x Pyrus communis OX=2448454 GN=D8674_001436 PE=4 SV=1	GO:0016021|integral component of membrane
rna-Psp00410.1	Superscaffold1	2860477	2865164	PF02358;Trehalose-phosphatase	K01087 trehalose 6-phosphate phosphatase [EC:3.1.3.12] | (RefSeq) trehalose-phosphate phosphatase A-like (A)	Trehalose-phosphate phosphatase A OS=Arabidopsis thaliana OX=3702 GN=TPPA PE=1 SV=1	trehalose-phosphate phosphatase A isoform X1 [Prunus avium]	Trehalose 6-phosphate phosphatase OS=Pyrus ussuriensis x Pyrus communis OX=2448454 GN=D8674_001437 PE=3 SV=1	GO:0004805|trehalose-phosphatase activity;GO:0005992|trehalose biosynthetic process
rna-Psp00410.2	Superscaffold1	2860477	2865164	PF02358;Trehalose-phosphatase	K01087 trehalose 6-phosphate phosphatase [EC:3.1.3.12] | (RefSeq) trehalose-phosphate phosphatase A-like (A)	Trehalose-phosphate phosphatase A OS=Arabidopsis thaliana OX=3702 GN=TPPA PE=1 SV=1	trehalose-phosphate phosphatase A isoform X1 [Prunus avium]	Trehalose 6-phosphate phosphatase OS=Pyrus ussuriensis x Pyrus communis OX=2448454 GN=D8674_001437 PE=3 SV=1	GO:0004805|trehalose-phosphatase activity;GO:0005992|trehalose biosynthetic process
rna-Psp00410.3	Superscaffold1	2860775	2865164	PF02358;Trehalose-phosphatase	K01087 trehalose 6-phosphate phosphatase [EC:3.1.3.12] | (RefSeq) trehalose-phosphate phosphatase A-like (A)	Trehalose-phosphate phosphatase A OS=Arabidopsis thaliana OX=3702 GN=TPPA PE=1 SV=1	trehalose-phosphate phosphatase A isoform X1 [Prunus avium]	Trehalose 6-phosphate phosphatase OS=Pyrus ussuriensis x Pyrus communis OX=2448454 GN=D8674_001437 PE=3 SV=1	GO:0004805|trehalose-phosphatase activity;GO:0005992|trehalose biosynthetic process
rna-Psp00410.4	Superscaffold1	2861993	2865164	PF02358;Trehalose-phosphatase	K01087 trehalose 6-phosphate phosphatase [EC:3.1.3.12] | (RefSeq) trehalose-phosphate phosphatase A-like (A)	Trehalose-phosphate phosphatase A OS=Arabidopsis thaliana OX=3702 GN=TPPA PE=1 SV=1	trehalose-phosphate phosphatase A isoform X1 [Prunus avium]	Trehalose 6-phosphate phosphatase OS=Pyrus ussuriensis x Pyrus communis OX=2448454 GN=D8674_001437 PE=3 SV=1	GO:0004805|trehalose-phosphatase activity;GO:0005992|trehalose biosynthetic process
rna-Psp00411.1	Superscaffold1	2872839	2877451	PF08244;Glycosyl hydrolases family 32 C terminal|PF11837;Domain of unknown function (DUF3357)|PF00251;Glycosyl hydrolases family 32 N-terminal domain	K01193 beta-fructofuranosidase [EC:3.2.1.26] | (RefSeq) beta-fructofuranosidase, soluble isoenzyme I-like (A)	Acid beta-fructofuranosidase 1, vacuolar OS=Rosa hybrid cultivar OX=128735 PE=1 SV=1	PREDICTED: beta-fructofuranosidase, soluble isoenzyme I-like [Pyrus x bretschneideri]	Beta-fructofuranosidase OS=Pyrus ussuriensis x Pyrus communis OX=2448454 GN=D8674_001438 PE=3 SV=1	GO:0004575|sucrose alpha-glucosidase activity;GO:0005975|carbohydrate metabolic process;GO:0016021|integral component of membrane;GO:0005775|vacuolar lumen
rna-Psp00412.1	Superscaffold1	2881501	2886069	PF00394;Multicopper oxidase|PF07731;Multicopper oxidase|PF07732;Multicopper oxidase	no KO assigned | (RefSeq) monocopper oxidase-like protein SKS1 (A)	Monocopper oxidase-like protein SKS1 OS=Arabidopsis thaliana OX=3702 GN=SKS1 PE=2 SV=1	monocopper oxidase-like protein SKS1 [Prunus dulcis]	Monocopper oxidase-like protein SKS1 OS=Pyrus ussuriensis x Pyrus communis OX=2448454 GN=D8674_001439 PE=3 SV=1	GO:0005507|copper ion binding;GO:0016491|oxidoreductase activity
rna-Psp00412.2	Superscaffold1	2881503	2885984	PF07732;Multicopper oxidase|PF00394;Multicopper oxidase|PF07731;Multicopper oxidase	no KO assigned | (RefSeq) monocopper oxidase-like protein SKS1 (A)	Monocopper oxidase-like protein SKS1 OS=Arabidopsis thaliana OX=3702 GN=SKS1 PE=2 SV=1	hypothetical protein C1H46_015752 [Malus baccata]	Monocopper oxidase-like protein SKS1 OS=Pyrus ussuriensis x Pyrus communis OX=2448454 GN=D8674_001439 PE=3 SV=1	GO:0005507|copper ion binding;GO:0016491|oxidoreductase activity
rna-Psp00413.1	Superscaffold1	2889380	2890639	PF02365;No apical meristem (NAM) protein	no KO assigned | (RefSeq) NAC domain-containing protein 7-like (A)	NAC domain-containing protein 7 OS=Arabidopsis thaliana OX=3702 GN=NAC007 PE=1 SV=2	NAC domain-containing protein 7-like isoform X1 [Prunus avium]	NAC domain-containing protein 7-like OS=Pyrus ussuriensis x Pyrus communis OX=2448454 GN=D8674_001440 PE=4 SV=1	GO:0003677|DNA binding;GO:0006355|regulation of transcription, DNA-templated
rna-Psp00414.1	Superscaffold1	2897027	2899050	PF01095;Pectinesterase|PF04043;Plant invertase/pectin methylesterase inhibitor	K01051 pectinesterase [EC:3.1.1.11] | (RefSeq) pectinesterase 2-like (A)	Pectinesterase 2 OS=Citrus sinensis OX=2711 GN=PECS-2.1 PE=2 SV=1	pectinesterase 2 [Prunus persica]	Pectinesterase OS=Pyrus ussuriensis x Pyrus communis OX=2448454 GN=D8674_001441 PE=3 SV=1	GO:0045330|aspartyl esterase activity;GO:0004857|enzyme inhibitor activity;GO:0030599|pectinesterase activity;GO:0042545|cell wall modification;GO:0045490|pectin catabolic process;GO:0005618|cell wall;GO:0005576|extracellular region
rna-Psp00415.1	Superscaffold1	2901805	2904273	PF04043;Plant invertase/pectin methylesterase inhibitor|PF01095;Pectinesterase	K01051 pectinesterase [EC:3.1.1.11] | (RefSeq) probable pectinesterase/pectinesterase inhibitor 33 (A)	Probable pectinesterase/pectinesterase inhibitor 33 OS=Arabidopsis thaliana OX=3702 GN=PME33 PE=2 SV=1	unnamed protein product [Prunus armeniaca]	Pectinesterase OS=Pyrus ussuriensis x Pyrus communis OX=2448454 GN=D8674_001442 PE=3 SV=1	GO:0045330|aspartyl esterase activity;GO:0004857|enzyme inhibitor activity;GO:0030599|pectinesterase activity;GO:0042545|cell wall modification;GO:0045490|pectin catabolic process;GO:0005618|cell wall
rna-Psp00416.1	Superscaffold1	2908787	2914807	PF01095;Pectinesterase|PF04043;Plant invertase/pectin methylesterase inhibitor|PF04043;Plant invertase/pectin methylesterase inhibitor	K01051 pectinesterase [EC:3.1.1.11] | (RefSeq) probable pectinesterase/pectinesterase inhibitor 59 (A)	Probable pectinesterase/pectinesterase inhibitor 33 OS=Arabidopsis thaliana OX=3702 GN=PME33 PE=2 SV=1	probable pectinesterase/pectinesterase inhibitor 60 [Prunus persica]	Pectinesterase OS=Pyrus ussuriensis x Pyrus communis OX=2448454 GN=D8674_001441 PE=3 SV=1	GO:0045330|aspartyl esterase activity;GO:0004857|enzyme inhibitor activity;GO:0030599|pectinesterase activity;GO:0042545|cell wall modification;GO:0045490|pectin catabolic process;GO:0005618|cell wall
rna-Psp00417.1	Superscaffold1	2920362	2925246	PF00759;Glycosyl hydrolase family 9|PF00759;Glycosyl hydrolase family 9	K01179 endoglucanase [EC:3.2.1.4] | (RefSeq) endoglucanase 4-like isoform X2 (A)	Endoglucanase 4 OS=Arabidopsis thaliana OX=3702 GN=At1g23210 PE=2 SV=1	PREDICTED: endoglucanase 4-like isoform X2 [Pyrus x bretschneideri]	Endoglucanase (Fragment) OS=Prunus dulcis OX=3755 GN=Prudu_007579 PE=3 SV=1	GO:0008810|cellulase activity;GO:0030245|cellulose catabolic process;GO:0016021|integral component of membrane
rna-Psp00418.1	Superscaffold1	2926419	2932031	-	K01179 endoglucanase [EC:3.2.1.4] | (RefSeq) endoglucanase 8 isoform X2 (A)	Elongation factor Ts, mitochondrial OS=Ricinus communis OX=3988 GN=EFTS PE=3 SV=1	hypothetical protein DVH24_033869 [Malus domestica]	Uncharacterized protein OS=Pyrus ussuriensis x Pyrus communis OX=2448454 GN=D8674_010411 PE=4 SV=1	-
rna-Psp00419.1	Superscaffold1	2932739	2933328	PF00759;Glycosyl hydrolase family 9	K01179 endoglucanase [EC:3.2.1.4] | (RefSeq) endoglucanase 8 isoform X2 (A)	Endoglucanase 23 OS=Oryza sativa subsp. japonica OX=39947 GN=GLU12 PE=2 SV=1	PREDICTED: endoglucanase [Prunus dulcis]	Endoglucanase OS=Malus domestica OX=3750 GN=DVH24_022720 PE=3 SV=1	GO:0008810|cellulase activity;GO:0030245|cellulose catabolic process;GO:0016021|integral component of membrane
rna-Psp00420.1	Superscaffold1	2934180	2935859	PF07086;Jagunal, ER re-organisation during oogenesis	no KO assigned | (RefSeq) uncharacterized protein LOC103439644 (A)	-	PREDICTED: uncharacterized protein LOC103333342 [Prunus mume]	Uncharacterized protein OS=Pyrus ussuriensis x Pyrus communis OX=2448454 GN=D8674_001446 PE=3 SV=1	GO:0007029|endoplasmic reticulum organization;GO:0005789|endoplasmic reticulum membrane;GO:0016021|integral component of membrane
rna-Psp00421.1	Superscaffold1	2942239	2966380	PF13855;Leucine rich repeat|PF08263;Leucine rich repeat N-terminal domain|PF08263;Leucine rich repeat N-terminal domain|PF07714;Protein tyrosine and serine/threonine kinase|PF00069;Protein kinase domain	no KO assigned | (RefSeq) probable LRR receptor-like serine/threonine-protein kinase At3g47570 (A)	Probable LRR receptor-like serine/threonine-protein kinase At3g47570 OS=Arabidopsis thaliana OX=3702 GN=At3g47570 PE=2 SV=1	hypothetical protein JCGZ_18536 [Jatropha curcas]	LRR receptor-like serine/threonine-protein kinase OS=Pyrus ussuriensis x Pyrus communis OX=2448454 GN=D8674_031739 PE=3 SV=1	GO:0005524|ATP binding;GO:0004672|protein kinase activity;GO:0016021|integral component of membrane
rna-Psp00422.1	Superscaffold1	2975795	2984488	PF04043;Plant invertase/pectin methylesterase inhibitor|PF04043;Plant invertase/pectin methylesterase inhibitor	no KO assigned | (RefSeq) 21 kDa protein-like (A)	21 kDa protein OS=Daucus carota OX=4039 PE=2 SV=1	21 kDa protein [Prunus persica]	21 kDa protein-like OS=Pyrus ussuriensis x Pyrus communis OX=2448454 GN=D8674_001450 PE=4 SV=1	GO:0004857|enzyme inhibitor activity;GO:0009827|plant-type cell wall modification;GO:0043086|negative regulation of catalytic activity
rna-Psp00423.1	Superscaffold1	2991870	2992496	PF04043;Plant invertase/pectin methylesterase inhibitor	no KO assigned | (RefSeq) 21 kDa protein-like (A)	Pectinesterase inhibitor 10 OS=Arabidopsis thaliana OX=3702 GN=PMEI10 PE=2 SV=1	hypothetical protein C1H46_015745 [Malus baccata]	21 kDa protein OS=Pyrus ussuriensis x Pyrus communis OX=2448454 GN=D8674_001451 PE=4 SV=1	GO:0004857|enzyme inhibitor activity;GO:0043086|negative regulation of catalytic activity
rna-Psp00424.1	Superscaffold1	3009253	3016003	PF01535;PPR repeat|PF01535;PPR repeat|PF13041;PPR repeat family|PF13041;PPR repeat family|PF13041;PPR repeat family|PF04043;Plant invertase/pectin methylesterase inhibitor	no KO assigned | (RefSeq) pentatricopeptide repeat-containing protein At4g25270, chloroplastic (A)	Pentatricopeptide repeat-containing protein At4g25270, chloroplastic OS=Arabidopsis thaliana OX=3702 GN=PCMP-E53 PE=3 SV=1	hypothetical protein PRUPE_2G280000 [Prunus persica]	Pentatricopeptide repeat-containing protein OS=Pyrus ussuriensis x Pyrus communis OX=2448454 GN=D8674_001453 PE=4 SV=1	GO:0004017|adenylate kinase activity;GO:0005524|ATP binding;GO:0004127|cytidylate kinase activity;GO:0033862|UMP kinase activity;GO:0006207|'de novo' pyrimidine nucleobase biosynthetic process;GO:0006221|pyrimidine nucleotide biosynthetic process
rna-Psp00425.1	Superscaffold1	3017529	3020695	PF13041;PPR repeat family|PF13041;PPR repeat family|PF13041;PPR repeat family|PF01535;PPR repeat|PF01535;PPR repeat|PF01535;PPR repeat	no KO assigned | (RefSeq) pentatricopeptide repeat-containing protein At4g25270, chloroplastic-like (A)	Pentatricopeptide repeat-containing protein At4g25270, chloroplastic OS=Arabidopsis thaliana OX=3702 GN=PCMP-E53 PE=3 SV=1	pentatricopeptide repeat-containing protein At4g25270, chloroplastic [Prunus dulcis]	Pentatricopeptide repeat-containing protein OS=Pyrus ussuriensis x Pyrus communis OX=2448454 GN=D8674_001454 PE=4 SV=1	GO:0004017|adenylate kinase activity;GO:0005524|ATP binding;GO:0004127|cytidylate kinase activity;GO:0033862|UMP kinase activity;GO:0006207|'de novo' pyrimidine nucleobase biosynthetic process;GO:0006221|pyrimidine nucleotide biosynthetic process
rna-Psp00426.1	Superscaffold1	3023781	3026115	PF00406;Adenylate kinase	K13800 UMP-CMP kinase [EC:2.7.4.14] | (RefSeq) UMP-CMP kinase isoform X1 (A)	UMP-CMP kinase OS=Prunus armeniaca OX=36596 PE=2 SV=1	UMP-CMP kinase [Prunus dulcis]	UMP-CMP kinase OS=Pyrus ussuriensis x Pyrus communis OX=2448454 GN=D8674_001455 PE=3 SV=1	GO:0005524|ATP binding;GO:0036430|CMP kinase activity;GO:0036431|dCMP kinase activity;GO:0033862|UMP kinase activity;GO:0006207|'de novo' pyrimidine nucleobase biosynthetic process;GO:0006221|pyrimidine nucleotide biosynthetic process;GO:0005737|cytoplasm;GO:0005634|nucleus;GO:0004017|adenylate kinase activity;GO:0004127|cytidylate kinase activity
rna-Psp00427.1	Superscaffold1	3037235	3043515	PF00069;Protein kinase domain	no KO assigned | (RefSeq) LOW QUALITY PROTEIN: probable serine/threonine protein kinase IRE (A)	Probable serine/threonine protein kinase IRE OS=Arabidopsis thaliana OX=3702 GN=IRE PE=2 SV=1	hypothetical protein DVH24_024603 [Malus domestica]	Uncharacterized protein OS=Malus baccata OX=106549 GN=C1H46_017027 PE=4 SV=1	GO:0005524|ATP binding;GO:0004674|protein serine/threonine kinase activity;GO:0004672|protein kinase activity
rna-Psp00428.1	Superscaffold1	3047544	3051536	PF12697;Alpha/beta hydrolase family|PF00875;DNA photolyase	no KO assigned | (RefSeq) uncharacterized protein LOC103963420 (A)	Blue-light photoreceptor PHR2 OS=Arabidopsis thaliana OX=3702 GN=PHR2 PE=2 SV=2	PREDICTED: uncharacterized protein LOC103333333 isoform X2 [Prunus mume]	Uncharacterized protein OS=Pyrus ussuriensis x Pyrus communis OX=2448454 GN=D8674_001457 PE=4 SV=1	GO:0005524|ATP binding;GO:0004674|protein serine/threonine kinase activity
rna-Psp00428.2	Superscaffold1	3047544	3051536	PF00875;DNA photolyase|PF12697;Alpha/beta hydrolase family	no KO assigned | (RefSeq) uncharacterized protein LOC103963420 (A)	Blue-light photoreceptor PHR2 OS=Arabidopsis thaliana OX=3702 GN=PHR2 PE=2 SV=2	LOW QUALITY PROTEIN: uncharacterized protein LOC103440940 [Malus domestica]	Uncharacterized protein OS=Pyrus ussuriensis x Pyrus communis OX=2448454 GN=D8674_001457 PE=4 SV=1	GO:0005524|ATP binding;GO:0004674|protein serine/threonine kinase activity
rna-Psp00429.1	Superscaffold1	3052109	3054135	-	no KO assigned | (RefSeq) protein LOW PSII ACCUMULATION 2, chloroplastic-like (A)	Protein LOW PSII ACCUMULATION 2, chloroplastic OS=Arabidopsis thaliana OX=3702 GN=LPA2 PE=1 SV=1	PREDICTED: protein LOW PSII ACCUMULATION 2, chloroplastic isoform X2 [Prunus mume]	Protein LOW PSII ACCUMULATION 2 OS=Pyrus ussuriensis x Pyrus communis OX=2448454 GN=D8674_001458 PE=4 SV=1	GO:0016021|integral component of membrane
rna-Psp00430.1	Superscaffold1	3060034	3070789	PF04674;Phosphate-induced protein 1 conserved region	no KO assigned | (RefSeq) protein EXORDIUM-like 3 (A)	Protein EXORDIUM-like 3 OS=Arabidopsis thaliana OX=3702 GN=EXL3 PE=2 SV=1	protein EXORDIUM-like 3 [Prunus persica]	Uncharacterized protein OS=Pyrus ussuriensis x Pyrus communis OX=2448454 GN=D8674_001459 PE=4 SV=1	GO:0005615|extracellular space;GO:0080167|response to karrikin;GO:0009505|plant-type cell wall;GO:0009506|plasmodesma
rna-Psp00431.1	Superscaffold1	3073670	3075152	PF00338;Ribosomal protein S10p/S20e	K02969 small subunit ribosomal protein S20e | (RefSeq) 40S ribosomal protein S20-2 (A)	40S ribosomal protein S20-2 OS=Arabidopsis thaliana OX=3702 GN=RPS20B PE=2 SV=1	PREDICTED: 40S ribosomal protein S20-2-like [Gossypium hirsutum]	40S ribosomal protein S20-2 OS=Pyrus ussuriensis x Pyrus communis OX=2448454 GN=D8674_001460 PE=3 SV=1	GO:0003723|RNA binding;GO:0003735|structural constituent of ribosome;GO:0006412|translation;GO:0015935|small ribosomal subunit;GO:0022627|cytosolic small ribosomal subunit
rna-Psp00432.1	Superscaffold1	3075760	3078169	PF03517;Regulator of volume decrease after cellular swelling	K05019 chloride channel, nucleotide-sensitive, 1A | (RefSeq) chloride conductance regulatory protein ICln-like (A)	Chloride conductance regulatory protein ICln OS=Arabidopsis thaliana OX=3702 GN=At5g62290 PE=2 SV=1	hypothetical protein C1H46_038199 [Malus baccata]	Chloride conductance regulatory protein ICln-like OS=Pyrus ussuriensis x Pyrus communis OX=2448454 GN=D8674_001461 PE=3 SV=1	GO:0006884|cell volume homeostasis;GO:0006821|chloride transport;GO:0000387|spliceosomal snRNP assembly;GO:0005829|cytosol;GO:0034709|methylosome;GO:0005634|nucleus;GO:0034715|pICln-Sm protein complex;GO:0005886|plasma membrane;GO:0003723|RNA binding;GO:0003735|structural constituent of ribosome;GO:0006412|translation;GO:0015935|small ribosomal subunit
rna-Psp00432.2	Superscaffold1	3075760	3078169	PF03517;Regulator of volume decrease after cellular swelling	K05019 chloride channel, nucleotide-sensitive, 1A | (RefSeq) chloride conductance regulatory protein ICln-like (A)	Chloride conductance regulatory protein ICln OS=Arabidopsis thaliana OX=3702 GN=At5g62290 PE=2 SV=1	chloride conductance regulatory protein ICln [Prunus dulcis]	Chloride conductance regulatory protein ICln-like OS=Pyrus ussuriensis x Pyrus communis OX=2448454 GN=D8674_001461 PE=3 SV=1	GO:0006884|cell volume homeostasis;GO:0006821|chloride transport;GO:0000387|spliceosomal snRNP assembly;GO:0005829|cytosol;GO:0034709|methylosome;GO:0005634|nucleus;GO:0034715|pICln-Sm protein complex;GO:0005886|plasma membrane;GO:0003723|RNA binding;GO:0003735|structural constituent of ribosome;GO:0006412|translation;GO:0015935|small ribosomal subunit
rna-Psp00433.1	Superscaffold1	3084865	3088049	PF13855;Leucine rich repeat|PF08263;Leucine rich repeat N-terminal domain|PF07714;Protein tyrosine and serine/threonine kinase	no KO assigned | (RefSeq) probable LRR receptor-like serine/threonine-protein kinase At5g10290 (A)	Proline-rich receptor-like protein kinase PERK10 OS=Arabidopsis thaliana OX=3702 GN=PERK10 PE=1 SV=2	PREDICTED: somatic embryogenesis receptor kinase 2-like [Pyrus x bretschneideri]	LRR receptor-like serine/threonine-protein kinase OS=Pyrus ussuriensis x Pyrus communis OX=2448454 GN=D8674_001462 PE=4 SV=1	GO:0005524|ATP binding;GO:0004672|protein kinase activity;GO:0016021|integral component of membrane
rna-Psp00434.1	Superscaffold1	3090211	3090989	PF07279;Protein of unknown function (DUF1442)	no KO assigned | (RefSeq) uncharacterized protein LOC103963426 (A)	-	uncharacterized protein LOC110764760 [Prunus avium]	Uncharacterized protein OS=Pyrus ussuriensis x Pyrus communis OX=2448454 GN=D8674_001463 PE=4 SV=1	-
rna-Psp00435.1	Superscaffold1	3094032	3096230	PF01145;SPFH domain / Band 7 family	no KO assigned | (RefSeq) hypersensitive-induced response protein 4 (A)	Hypersensitive-induced response protein 4 OS=Arabidopsis thaliana OX=3702 GN=HIR4 PE=1 SV=1	hypersensitive-induced response protein 4 [Prunus persica]	Hypersensitive-induced response protein 4 OS=Pyrus ussuriensis x Pyrus communis OX=2448454 GN=D8674_001464 PE=4 SV=1	-
rna-Psp00436.1	Superscaffold1	3103043	3106232	-	no KO assigned | (RefSeq) uncharacterized protein LOC103963428 (A)	-	uncharacterized protein LOC18785324 isoform X2 [Prunus persica]	Uncharacterized protein OS=Pyrus ussuriensis x Pyrus communis OX=2448454 GN=D8674_001465 PE=4 SV=1	-
rna-Psp00437.1	Superscaffold1	3111728	3115291	PF17800;Nucleoplasmin-like domain|PF00254;FKBP-type peptidyl-prolyl cis-trans isomerase	K14826 FK506-binding nuclear protein [EC:5.2.1.8] | (RefSeq) peptidyl-prolyl cis-trans isomerase FKBP53 (A)	Peptidyl-prolyl cis-trans isomerase FKBP53 OS=Arabidopsis thaliana OX=3702 GN=FKBP53 PE=1 SV=1	hypothetical protein DVH24_024616 [Malus domestica]	FK506-binding protein OS=Pyrus ussuriensis x Pyrus communis OX=2448454 GN=D8674_001467 PE=3 SV=1	GO:0003755|peptidyl-prolyl cis-trans isomerase activity
rna-Psp00438.1	Superscaffold1	3115932	3120416	PF03952;Enolase, N-terminal domain|PF00113;Enolase, C-terminal TIM barrel domain	K01689 enolase [EC:4.2.1.11] | (RefSeq) enolase (A)	Enolase OS=Oryza sativa subsp. japonica OX=39947 GN=ENO1 PE=1 SV=2	enolase [Prunus yedoensis var. nudiflora]	Phosphopyruvate hydratase OS=Pyrus ussuriensis x Pyrus communis OX=2448454 GN=D8674_001468 PE=3 SV=1	GO:0000287|magnesium ion binding;GO:0004634|phosphopyruvate hydratase activity;GO:0006096|glycolytic process;GO:0000015|phosphopyruvate hydratase complex;GO:0032889|regulation of vacuole fusion, non-autophagic
rna-Psp00438.2	Superscaffold1	3115932	3118818	PF00113;Enolase, C-terminal TIM barrel domain|PF03952;Enolase, N-terminal domain	K01689 enolase [EC:4.2.1.11] | (RefSeq) enolase (A)	Enolase OS=Oryza sativa subsp. japonica OX=39947 GN=ENO1 PE=1 SV=2	enolase [Malus domestica]	Phosphopyruvate hydratase OS=Pyrus ussuriensis x Pyrus communis OX=2448454 GN=D8674_001468 PE=3 SV=1	GO:0000287|magnesium ion binding;GO:0004634|phosphopyruvate hydratase activity;GO:0006096|glycolytic process;GO:0000015|phosphopyruvate hydratase complex;GO:0032889|regulation of vacuole fusion, non-autophagic
rna-Psp00439.1	Superscaffold1	3121289	3122790	PF05890;Eukaryotic rRNA processing protein EBP2	K14823 rRNA-processing protein EBP2 | (RefSeq) probable rRNA-processing protein EBP2 homolog (A)	Probable rRNA-processing protein EBP2 homolog OS=Arabidopsis thaliana OX=3702 GN=EBP2 PE=1 SV=1	probable rRNA-processing protein EBP2 homolog [Prunus dulcis]	rRNA-processing protein EBP2-like protein OS=Pyrus ussuriensis x Pyrus communis OX=2448454 GN=D8674_032015 PE=3 SV=1	GO:0042254|ribosome biogenesis;GO:0005730|nucleolus;GO:0042273|ribosomal large subunit biogenesis;GO:0006364|rRNA processing;GO:0034399|nuclear periphery;GO:0030687|preribosome, large subunit precursor
rna-Psp00440.1	Superscaffold1	3123844	3126238	-	no KO assigned | (RefSeq) uncharacterized protein LOC108868397 (A)	-	hypothetical protein DVH24_024617 [Malus domestica]	Uncharacterized protein OS=Pyrus ussuriensis x Pyrus communis OX=2448454 GN=D8674_001470 PE=4 SV=1	GO:0016021|integral component of membrane;GO:0042254|ribosome biogenesis;GO:0005730|nucleolus
rna-Psp00441.1	Superscaffold1	3127041	3129513	-	no KO assigned | (RefSeq) uncharacterized protein LOC108868397 (A)	-	hypothetical protein C1H46_038208 [Malus baccata]	Uncharacterized protein OS=Pyrus ussuriensis x Pyrus communis OX=2448454 GN=D8674_001470 PE=4 SV=1	GO:0016021|integral component of membrane
rna-Psp00442.1	Superscaffold1	3129715	3132945	PF03479;Plants and Prokaryotes Conserved (PCC) domain	no KO assigned | (RefSeq) AT-hook motif nuclear-localized protein 6 (A)	AT-hook motif nuclear-localized protein 6 OS=Arabidopsis thaliana OX=3702 GN=AHL6 PE=2 SV=1	hypothetical protein C1H46_038209 [Malus baccata]	AT-hook motif nuclear-localized protein OS=Pyrus ussuriensis x Pyrus communis OX=2448454 GN=D8674_001473 PE=4 SV=1	GO:0003680|minor groove of adenine-thymine-rich DNA binding;GO:0005634|nucleus
rna-Psp00443.1	Superscaffold1	3134097	3138615	PF03999;Microtubule associated protein (MAP65/ASE1 family)	K16732 protein regulator of cytokinesis 1 | (RefSeq) 65-kDa microtubule-associated protein 3 isoform X1 (A)	65-kDa microtubule-associated protein 3 OS=Arabidopsis thaliana OX=3702 GN=MAP65-3 PE=1 SV=1	PREDICTED: 65-kDa microtubule-associated protein 3-like [Pyrus x bretschneideri]	Uncharacterized protein OS=Malus baccata OX=106549 GN=C1H46_017005 PE=3 SV=1	GO:0008017|microtubule binding;GO:0000226|microtubule cytoskeleton organization;GO:0005874|microtubule;GO:0016021|integral component of membrane
rna-Psp00444.1	Superscaffold1	3139339	3141976	PF13839;GDSL/SGNH-like Acyl-Esterase family found in Pmr5 and Cas1p|PF14416;PMR5 N terminal Domain	no KO assigned | (RefSeq) protein YLS7 (A)	Protein trichome birefringence-like 18 OS=Arabidopsis thaliana OX=3702 GN=TBL18 PE=2 SV=1	protein YLS7 [Prunus yedoensis var. nudiflora]	Protein YLS7 OS=Pyrus ussuriensis x Pyrus communis OX=2448454 GN=D8674_001475 PE=3 SV=1	GO:0016021|integral component of membrane;GO:0008017|microtubule binding;GO:0000226|microtubule cytoskeleton organization;GO:0005874|microtubule
rna-Psp00445.1	Superscaffold1	3145543	3156970	PF03178;CPSF A subunit region|PF10433;Mono-functional DNA-alkylating methyl methanesulfonate N-term	K14401 cleavage and polyadenylation specificity factor subunit 1 | (RefSeq) cleavage and polyadenylation specificity factor subunit 1 (A)	Cleavage and polyadenylation specificity factor subunit 1 OS=Arabidopsis thaliana OX=3702 GN=CPSF160 PE=1 SV=2	cleavage and polyadenylation specificity factor subunit 1 [Prunus persica]	Cleavage and polyadenylation specificity factor subunit 1 OS=Pyrus ussuriensis x Pyrus communis OX=2448454 GN=D8674_001477 PE=4 SV=1	GO:0003676|nucleic acid binding;GO:0005634|nucleus;GO:0006378|mRNA polyadenylation;GO:0005829|cytosol
rna-Psp00446.1	Superscaffold1	3166326	3168324	PF05003;Protein of unknown function (DUF668)|PF11961;Domain of unknown function (DUF3475)	no KO assigned | (RefSeq) uncharacterized protein LOC103963437 (A)	Protein PSK SIMULATOR 1 OS=Arabidopsis thaliana OX=3702 GN=PSI1 PE=1 SV=2	uncharacterized protein LOC103439669 [Malus domestica]	Uncharacterized protein OS=Pyrus ussuriensis x Pyrus communis OX=2448454 GN=D8674_001478 PE=4 SV=1	GO:0045927|positive regulation of growth
rna-Psp00447.1	Superscaffold1	3168372	3170806	PF01428;AN1-like Zinc finger|PF01754;A20-like zinc finger	no KO assigned | (RefSeq) zinc finger A20 and AN1 domain-containing stress-associated protein 5-like (A)	Zinc finger A20 and AN1 domain-containing stress-associated protein 1 OS=Arabidopsis thaliana OX=3702 GN=SAP1 PE=1 SV=1	zinc finger A20 and AN1 domain-containing stress-associated protein 1-like [Malus domestica]	Zinc finger A20 and AN1 domain-containing stress-associated protein 5-like OS=Pyrus ussuriensis x Pyrus communis OX=2448454 GN=D8674_001524 PE=4 SV=1	GO:0003677|DNA binding;GO:0008270|zinc ion binding
rna-Psp00448.1	Superscaffold1	3171680	3177763	PF00155;Aminotransferase class I and II	K14270 aminotransferase | (RefSeq) probable aminotransferase ACS12 isoform X2 (A)	Probable aminotransferase ACS12 OS=Arabidopsis thaliana OX=3702 GN=ACS12 PE=2 SV=2	probable aminotransferase ACS12 isoform X1 [Prunus persica]	Aminotran_1_2 domain-containing protein (Fragment) OS=Malus baccata OX=106549 GN=C1H46_016999 PE=3 SV=1	GO:0003824|catalytic activity;GO:0030170|pyridoxal phosphate binding;GO:0009058|biosynthetic process;GO:0008483|transaminase activity;GO:0016021|integral component of membrane
rna-Psp00449.1	Superscaffold1	3172018	3173168	PF05097;Protein of unknown function (DUF688)	no KO assigned | (RefSeq) uncharacterized protein LOC103963442 (A)	-	unnamed protein product [Prunus armeniaca]	Uncharacterized protein OS=Pyrus ussuriensis x Pyrus communis OX=2448454 GN=D8674_001480 PE=4 SV=1	-
rna-Psp00450.1	Superscaffold1	3177844	3179139	-	-	-	-	-	-
rna-Psp00451.1	Superscaffold1	3182378	3185471	PF00931;NB-ARC domain|PF18052;Rx N-terminal domain	K13457 disease resistance protein RPM1 | (RefSeq) disease resistance protein RPM1-like isoform X1 (A)	Disease resistance protein RPM1 OS=Arabidopsis thaliana OX=3702 GN=RPM1 PE=1 SV=1	hypothetical protein C1H46_043993 [Malus baccata]	Disease resistance protein RPM1-like OS=Pyrus ussuriensis x Pyrus communis OX=2448454 GN=D8674_001527 PE=4 SV=1	GO:0043531|ADP binding;GO:0006952|defense response
rna-Psp00452.1	Superscaffold1	3224383	3226842	PF00931;NB-ARC domain	K13457 disease resistance protein RPM1 | (RefSeq) disease resistance protein RPM1-like isoform X1 (A)	Disease resistance protein RPM1 OS=Arabidopsis thaliana OX=3702 GN=RPM1 PE=1 SV=1	hypothetical protein C1H46_016994 [Malus baccata]	Disease resistance protein RPM1-like OS=Pyrus ussuriensis x Pyrus communis OX=2448454 GN=D8674_001527 PE=4 SV=1	GO:0043531|ADP binding;GO:0006952|defense response
rna-Psp00453.1	Superscaffold1	3246142	3248875	-	-	-	1-amino-cyclopropane-1-carboxylate synthase 12, partial [Prunus dulcis]	Uncharacterized protein OS=Malus baccata OX=106549 GN=C1H46_016985 PE=4 SV=1	GO:0003824|catalytic activity;GO:0030170|pyridoxal phosphate binding;GO:0009058|biosynthetic process;GO:0016021|integral component of membrane
rna-Psp00454.1	Superscaffold1	3253622	3256853	PF18052;Rx N-terminal domain|PF00931;NB-ARC domain	K13457 disease resistance protein RPM1 | (RefSeq) disease resistance protein RPM1-like (A)	Disease resistance protein RPM1 OS=Arabidopsis thaliana OX=3702 GN=RPM1 PE=1 SV=1	hypothetical protein C1H46_044000 [Malus baccata]	Uncharacterized protein OS=Malus baccata OX=106549 GN=C1H46_016990 PE=4 SV=1	GO:0043531|ADP binding;GO:0006952|defense response
rna-Psp00455.1	Superscaffold1	3260512	3262694	-	no KO assigned | (RefSeq) uncharacterized protein LOC103941256 (A)	-	PREDICTED: uncharacterized protein LOC103935479 isoform X2 [Pyrus x bretschneideri]	TPX2_importin domain-containing protein OS=Malus domestica OX=3750 GN=DVH24_022671 PE=4 SV=1	GO:0032147|activation of protein kinase activity;GO:0060236|regulation of mitotic spindle organization;GO:0005874|microtubule;GO:0005819|spindle
rna-Psp00456.1	Superscaffold1	3265157	3267404	PF04968;CHORD|PF04968;CHORD	K13458 disease resistance protein | (RefSeq) cysteine and histidine-rich domain-containing protein RAR1-like (A)	Cysteine and histidine-rich domain-containing protein RAR1 OS=Arabidopsis thaliana OX=3702 GN=RAR1 PE=1 SV=1	cysteine and histidine-rich domain-containing protein RAR1-like [Malus domestica]	Cysteine and histidine-rich domain-containing protein RAR1-like OS=Pyrus ussuriensis x Pyrus communis OX=2448454 GN=D8674_001529 PE=4 SV=1	GO:0046872|metal ion binding;GO:0015299|solute:proton antiporter activity;GO:0016021|integral component of membrane
rna-Psp00457.1	Superscaffold1	3268215	3273849	PF00999;Sodium/hydrogen exchanger family	no KO assigned | (RefSeq) K(+) efflux antiporter 5-like (A)	K(+) efflux antiporter 5 OS=Arabidopsis thaliana OX=3702 GN=KEA5 PE=2 SV=1	K(+) efflux antiporter 5-like [Malus domestica]	Uncharacterized protein OS=Malus domestica OX=3750 GN=DVH24_022670 PE=4 SV=1	GO:0015299|solute:proton antiporter activity;GO:0016021|integral component of membrane;GO:0046872|metal ion binding
rna-Psp00458.1	Superscaffold1	3278038	3279450	PF04827;Plant transposon protein	no KO assigned | (RefSeq) LOW QUALITY PROTEIN: putative nuclease HARBI1 (A)	-	PREDICTED: putative nuclease HARBI1 [Prunus mume]	Uncharacterized protein OS=Prunus persica OX=3760 PE=4 SV=1	GO:0016788|hydrolase activity, acting on ester bonds
rna-Psp00459.1	Superscaffold1	3280241	3282470	PF09360;Iron-binding zinc finger CDGSH type	K23882 CDGSH iron-sulfur domain-containing protein 2 | (RefSeq) CDGSH iron-sulfur domain-containing protein NEET-like (A)	CDGSH iron-sulfur domain-containing protein NEET OS=Arabidopsis thaliana OX=3702 GN=NEET PE=1 SV=1	unnamed protein product [Prunus armeniaca]	CDGSH iron-sulfur domain-containing protein NEET-like OS=Pyrus ussuriensis x Pyrus communis OX=2448454 GN=D8674_001531 PE=4 SV=1	GO:0051537|2 iron, 2 sulfur cluster binding;GO:0046872|metal ion binding;GO:0043231|intracellular membrane-bounded organelle;GO:0005741|mitochondrial outer membrane
rna-Psp00460.1	Superscaffold1	3286543	3288612	PF03016;Exostosin family	no KO assigned | (RefSeq) xyloglucan galactosyltransferase XLT2-like (A)	Xyloglucan galactosyltransferase XLT2 OS=Arabidopsis thaliana OX=3702 GN=XLT2 PE=1 SV=1	xyloglucan galactosyltransferase XLT2 [Prunus avium]	Xyloglucan galactosyltransferase KATAMARI1-like protein OS=Pyrus ussuriensis x Pyrus communis OX=2448454 GN=D8674_001532 PE=3 SV=1	GO:0016757|glycosyltransferase activity;GO:0006486|protein glycosylation;GO:0000139|Golgi membrane;GO:0008378|galactosyltransferase activity;GO:0009969|xyloglucan biosynthetic process
rna-Psp00461.1	Superscaffold1	3291280	3293213	PF06232;Embryo-specific protein 3, (ATS3)	no KO assigned | (RefSeq) uncharacterized protein LOC103941250 (A)	Embryo-specific protein ATS3B OS=Arabidopsis thaliana OX=3702 GN=ATS3B PE=1 SV=1	PREDICTED: uncharacterized protein LOC108866527 [Pyrus x bretschneideri]	Uncharacterized protein OS=Pyrus ussuriensis x Pyrus communis OX=2448454 GN=D8674_001533 PE=4 SV=1	GO:0005737|cytoplasm;GO:0004386|helicase activity
rna-Psp00462.1	Superscaffold1	3294688	3298759	PF00270;DEAD/DEAH box helicase|PF00271;Helicase conserved C-terminal domain|PF08152;GUCT (NUC152) domain	K16911 ATP-dependent RNA helicase DDX21 [EC:3.6.4.13] | (RefSeq) DEAD-box ATP-dependent RNA helicase 7-like (A)	DEAD-box ATP-dependent RNA helicase 7 OS=Spinacia oleracea OX=3562 GN=RH7 PE=2 SV=1	PREDICTED: DEAD-box ATP-dependent RNA helicase 7-like [Pyrus x bretschneideri]	RNA helicase OS=Pyrus ussuriensis x Pyrus communis OX=2448454 GN=D8674_001490 PE=3 SV=1	GO:0005524|ATP binding;GO:0016787|hydrolase activity;GO:0003723|RNA binding;GO:0003724|RNA helicase activity;GO:0046872|metal ion binding;GO:0004222|metalloendopeptidase activity
rna-Psp00463.1	Superscaffold1	3299707	3302724	PF01435;Peptidase family M48	K23010 metalloendopeptidase OMA1, mitochondrial [EC:3.4.24.-] | (RefSeq) uncharacterized protein LOC103941252 (A)	-	uncharacterized protein LOC18786766 [Prunus persica]	Peptidase_M48 domain-containing protein OS=Pyrus ussuriensis x Pyrus communis OX=2448454 GN=D8674_001535 PE=4 SV=1	GO:0046872|metal ion binding;GO:0004222|metalloendopeptidase activity;GO:0016021|integral component of membrane;GO:0005524|ATP binding;GO:0003723|RNA binding;GO:0003724|RNA helicase activity
rna-Psp00463.2	Superscaffold1	3299707	3302724	PF01435;Peptidase family M48	K23010 metalloendopeptidase OMA1, mitochondrial [EC:3.4.24.-] | (RefSeq) uncharacterized protein LOC103941252 (A)	-	uncharacterized protein LOC18786766 [Prunus persica]	Peptidase_M48 domain-containing protein OS=Pyrus ussuriensis x Pyrus communis OX=2448454 GN=D8674_001535 PE=4 SV=1	GO:0046872|metal ion binding;GO:0004222|metalloendopeptidase activity;GO:0016021|integral component of membrane;GO:0005524|ATP binding;GO:0003723|RNA binding;GO:0003724|RNA helicase activity
rna-Psp00464.1	Superscaffold1	3306025	3311924	PF00067;Cytochrome P450	no KO assigned | (RefSeq) cytochrome P450 704C1-like (A)	Cytochrome P450 704C1 OS=Pinus taeda OX=3352 GN=CYP704C1 PE=2 SV=1	hypothetical protein C1H46_016972 [Malus baccata]	Uncharacterized protein OS=Malus domestica OX=3750 GN=DVH24_022665 PE=3 SV=1	GO:0020037|heme binding;GO:0005506|iron ion binding;GO:0016705|oxidoreductase activity, acting on paired donors, with incorporation or reduction of molecular oxygen;GO:0016021|integral component of membrane;GO:0004497|monooxygenase activity
rna-Psp00465.1	Superscaffold1	3336477	3338111	PF13041;PPR repeat family|PF13041;PPR repeat family|PF01535;PPR repeat|PF01535;PPR repeat|PF01535;PPR repeat	no KO assigned | (RefSeq) pentatricopeptide repeat-containing protein At5g66520-like (A)	Pentatricopeptide repeat-containing protein At5g66520 OS=Arabidopsis thaliana OX=3702 GN=PCMP-H61 PE=2 SV=1	PREDICTED: pentatricopeptide repeat-containing protein At5g66520-like [Prunus mume]	Pentatricopeptide repeat-containing protein OS=Pyrus ussuriensis x Pyrus communis OX=2448454 GN=D8674_001538 PE=4 SV=1	GO:0020037|heme binding;GO:0005506|iron ion binding;GO:0016705|oxidoreductase activity, acting on paired donors, with incorporation or reduction of molecular oxygen
rna-Psp00466.1	Superscaffold1	3339709	3342166	PF01120;Alpha-L-fucosidase	K01206 alpha-L-fucosidase [EC:3.2.1.51] | (RefSeq) alpha-L-fucosidase 1-like (A)	Alpha-L-fucosidase 1 OS=Arabidopsis thaliana OX=3702 GN=FUC1 PE=1 SV=2	alpha-L-fucosidase 1-like [Prunus dulcis]	Alpha-L-fucosidase OS=Pyrus ussuriensis x Pyrus communis OX=2448454 GN=D8674_001539 PE=3 SV=1	GO:0004560|alpha-L-fucosidase activity;GO:0005975|carbohydrate metabolic process
rna-Psp00467.1	Superscaffold1	3346354	3349700	PF01120;Alpha-L-fucosidase	K01206 alpha-L-fucosidase [EC:3.2.1.51] | (RefSeq) alpha-L-fucosidase 1-like (A)	Alpha-L-fucosidase 1 OS=Arabidopsis thaliana OX=3702 GN=FUC1 PE=1 SV=2	alpha-L-fucosidase 1 [Prunus yedoensis var. nudiflora]	Alpha-L-fucosidase OS=Malus baccata OX=106549 GN=C1H46_016966 PE=3 SV=1	GO:0004560|alpha-L-fucosidase activity;GO:0005975|carbohydrate metabolic process
rna-Psp00468.1	Superscaffold1	3355347	3357028	PF08392;FAE1/Type III polyketide synthase-like protein|PF08541;3-Oxoacyl-[acyl-carrier-protein (ACP)] synthase III C terminal	K15397 3-ketoacyl-CoA synthase [EC:2.3.1.199] | (RefSeq) 3-ketoacyl-CoA synthase 5-like (A)	3-ketoacyl-CoA synthase 5 OS=Arabidopsis thaliana OX=3702 GN=KCS5 PE=2 SV=1	3-ketoacyl-CoA synthase 5-like [Prunus dulcis]	3-ketoacyl-CoA synthase OS=Pyrus ussuriensis x Pyrus communis OX=2448454 GN=D8674_001495 PE=3 SV=1	GO:0102336|3-oxo-arachidoyl-CoA synthase activity;GO:0102337|3-oxo-cerotoyl-CoA synthase activity;GO:0102338|3-oxo-lignoceronyl-CoA synthase activity;GO:0102756|very-long-chain 3-ketoacyl-CoA synthase activity;GO:0006633|fatty acid biosynthetic process;GO:0016020|membrane
rna-Psp00469.1	Superscaffold1	3360830	3363540	PF17766;Fibronectin type-III domain|PF00082;Subtilase family|PF02225;PA domain|PF05922;Peptidase inhibitor I9	no KO assigned | (RefSeq) subtilisin-like protease SBT1.3 (A)	Subtilisin-like protease SBT1.3 OS=Arabidopsis thaliana OX=3702 GN=SBT1.3 PE=2 SV=1	subtilase 1.3 [Prunus dulcis]	Subtilisin-like protease OS=Pyrus ussuriensis x Pyrus communis OX=2448454 GN=D8674_001496 PE=3 SV=1	GO:0004252|serine-type endopeptidase activity
rna-Psp00470.1	Superscaffold1	3372012	3372206	-	-	-	hypothetical protein KK1_047665 [Cajanus cajan]	Uncharacterized protein OS=Malus baccata OX=106549 GN=C1H46_045854 PE=4 SV=1	-
rna-Psp00471.1	Superscaffold1	3372384	3376445	PF00560;Leucine Rich Repeat|PF00560;Leucine Rich Repeat	no KO assigned | (RefSeq) protein SUPPRESSOR OF npr1-1, CONSTITUTIVE 1-like (A)	Protein SUPPRESSOR OF npr1-1, CONSTITUTIVE 1 OS=Arabidopsis thaliana OX=3702 GN=SNC1 PE=1 SV=5	protein SUPPRESSOR OF npr1-1, CONSTITUTIVE 1-like isoform X2 [Malus domestica]	ADP-ribosyl cyclase/cyclic ADP-ribose hydrolase OS=Pyrus ussuriensis x Pyrus communis OX=2448454 GN=D8674_001546 PE=4 SV=1	GO:0043531|ADP binding;GO:0016787|hydrolase activity;GO:0006952|defense response;GO:0007165|signal transduction
rna-Psp00472.1	Superscaffold1	3387878	3388072	-	no KO assigned | (RefSeq) uncharacterized LOC109148758 (A)	-	hypothetical protein B456_007G319100 [Gossypium raimondii]	Uncharacterized protein OS=Malus baccata OX=106549 GN=C1H46_045854 PE=4 SV=1	-
rna-Psp00473.1	Superscaffold1	3390177	3391406	-	no KO assigned | (RefSeq) disease resistance-like protein CSA1 (A)	Disease resistance-like protein DSC1 OS=Arabidopsis thaliana OX=3702 GN=DSC1 PE=1 SV=1	inactive disease resistance protein RPS4-like [Malus domestica]	TIR domain-containing protein OS=Malus domestica OX=3750 GN=DVH24_022650 PE=4 SV=1	GO:0007165|signal transduction
rna-Psp00474.1	Superscaffold1	3397625	3399573	PF01582;TIR domain|PF01582;TIR domain	no KO assigned | (RefSeq) TMV resistance protein N-like (A)	TMV resistance protein N OS=Nicotiana glutinosa OX=35889 GN=N PE=1 SV=1	hypothetical protein C1H46_010961 [Malus baccata]	Uncharacterized protein OS=Pyrus ussuriensis x Pyrus communis OX=2448454 GN=D8674_001550 PE=4 SV=1	GO:0007165|signal transduction;GO:0043531|ADP binding;GO:0016787|hydrolase activity;GO:0006952|defense response
rna-Psp00475.1	Superscaffold1	3407647	3409140	-	no KO assigned | (RefSeq) TMV resistance protein N-like (A)	Disease resistance protein RPP2B OS=Arabidopsis thaliana OX=3702 GN=RPP2B PE=1 SV=2	hypothetical protein C1H46_016956 [Malus baccata]	TMV resistance protein N-like OS=Pyrus ussuriensis x Pyrus communis OX=2448454 GN=D8674_001503 PE=4 SV=1	GO:0006952|defense response;GO:0007165|signal transduction;GO:0046872|metal ion binding;GO:0106306|protein serine phosphatase activity;GO:0106307|protein threonine phosphatase activity
rna-Psp00476.1	Superscaffold1	3411566	3412703	PF00481;Protein phosphatase 2C	K14497 protein phosphatase 2C [EC:3.1.3.16] | (RefSeq) probable protein phosphatase 2C 75 (A)	Probable protein phosphatase 2C 75 OS=Arabidopsis thaliana OX=3702 GN=AHG1 PE=1 SV=1	putative protein phosphatase 2C 75 [Prunus yedoensis var. nudiflora]	PPM-type phosphatase domain-containing protein OS=Malus baccata OX=106549 GN=C1H46_016951 PE=4 SV=1	GO:0016791|phosphatase activity;GO:0046872|metal ion binding;GO:0106306|protein serine phosphatase activity;GO:0106307|protein threonine phosphatase activity
rna-Psp00477.1	Superscaffold1	3428025	3432974	PF01582;TIR domain|PF00931;NB-ARC domain|PF07725;Leucine Rich Repeat	no KO assigned | (RefSeq) TMV resistance protein N-like (A)	TMV resistance protein N OS=Nicotiana glutinosa OX=35889 GN=N PE=1 SV=1	TMV resistance protein N-like [Malus domestica]	ADP-ribosyl cyclase/cyclic ADP-ribose hydrolase OS=Pyrus ussuriensis x Pyrus communis OX=2448454 GN=D8674_001506 PE=4 SV=1	GO:0043531|ADP binding;GO:0016787|hydrolase activity;GO:0007165|signal transduction
rna-Psp00478.1	Superscaffold1	3436106	3440052	PF07714;Protein tyrosine and serine/threonine kinase	no KO assigned | (RefSeq) receptor-like serine/threonine-protein kinase At4g25390 (A)	Receptor-like serine/threonine-protein kinase At4g25390 OS=Arabidopsis thaliana OX=3702 GN=At4g25390 PE=2 SV=1	hypothetical protein C1H46_040333 [Malus baccata]	Receptor-like serine/threonine-protein kinase OS=Pyrus ussuriensis x Pyrus communis OX=2448454 GN=D8674_041939 PE=4 SV=1	GO:0005524|ATP binding;GO:0004674|protein serine/threonine kinase activity
rna-Psp00479.1	Superscaffold1	3441982	3443678	PF00010;Helix-loop-helix DNA-binding domain	no KO assigned | (RefSeq) transcription factor bHLH36-like (A)	Transcription factor bHLH36 OS=Arabidopsis thaliana OX=3702 GN=BHLH36 PE=2 SV=1	transcription factor bHLH120-like isoform X2 [Prunus avium]	Transcription factor bHLH36-like OS=Pyrus ussuriensis x Pyrus communis OX=2448454 GN=D8674_001508 PE=4 SV=1	GO:0003700|DNA-binding transcription factor activity;GO:0046983|protein dimerization activity;GO:0006357|regulation of transcription by RNA polymerase II;GO:0005634|nucleus
rna-Psp00480.1	Superscaffold1	3465354	3475374	PF07714;Protein tyrosine and serine/threonine kinase|PF00010;Helix-loop-helix DNA-binding domain	no KO assigned | (RefSeq) PTI1-like tyrosine-protein kinase At3g15890 (A)	PTI1-like tyrosine-protein kinase At3g15890 OS=Arabidopsis thaliana OX=3702 GN=At3g15890 PE=2 SV=1	PTI1-like tyrosine-protein kinase At3g15890 [Malus domestica]	Protein kinase superfamily protein OS=Prunus dulcis OX=3755 GN=Prudu_1169S004400 PE=4 SV=1	GO:0005524|ATP binding;GO:0004672|protein kinase activity;GO:0004674|protein serine/threonine kinase activity
rna-Psp00481.1	Superscaffold1	3491542	3496463	-	no KO assigned | (RefSeq) uncharacterized protein LOC103441207 (A)	Crinkler effector protein 8 OS=Phytophthora infestans OX=4787 GN=CRN8 PE=1 SV=1	uncharacterized protein LOC18786487 [Prunus persica]	Uncharacterized protein OS=Pyrus ussuriensis x Pyrus communis OX=2448454 GN=D8674_001512 PE=4 SV=1	-
rna-Psp00482.1	Superscaffold1	3496810	3519576	-	no KO assigned | (RefSeq) LOW QUALITY PROTEIN: carboxylesterase 1 (A)	Carboxylesterase 1 OS=Actinidia eriantha OX=165200 GN=CXE1 PE=1 SV=1	carboxylesterase 1-like [Ziziphus jujuba]	Carboxylesterase 1 OS=Pyrus ussuriensis x Pyrus communis OX=2448454 GN=D8674_032051 PE=4 SV=1	GO:0016787|hydrolase activity
rna-Psp00483.1	Superscaffold1	3523316	3525272	PF03171;2OG-Fe(II) oxygenase superfamily|PF14226;non-haem dioxygenase in morphine synthesis N-terminal	K05282 gibberellin-44 dioxygenase [EC:1.14.11.12] | (RefSeq) gibberellin 20 oxidase 2-like (A)	Gibberellin 20 oxidase 2 OS=Arabidopsis thaliana OX=3702 GN=GA20OX2 PE=2 SV=1	gibberellin 20-oxidase [Malus domestica]	Gibberellin 20-oxidase OS=Pyrus ussuriensis x Pyrus communis OX=2448454 GN=D8674_001516 PE=3 SV=1	GO:0046872|metal ion binding;GO:0016491|oxidoreductase activity;GO:0004399|histidinol dehydrogenase activity
rna-Psp00484.1	Superscaffold1	3551894	3555859	PF02879;Phosphoglucomutase/phosphomannomutase, alpha/beta/alpha domain II|PF02880;Phosphoglucomutase/phosphomannomutase, alpha/beta/alpha domain III|PF00408;Phosphoglucomutase/phosphomannomutase, C-terminal domain|PF02878;Phosphoglucomutase/phosphomannomutase, alpha/beta/alpha domain I	K01835 phosphoglucomutase [EC:5.4.2.2] | (RefSeq) LOW QUALITY PROTEIN: phosphoglucomutase, chloroplastic-like (A)	Phosphoglucomutase, chloroplastic OS=Arabidopsis thaliana OX=3702 GN=PGMP PE=1 SV=2	phosphoglucomutase chloroplastic isoform X1 [Prunus yedoensis var. nudiflora]	Phosphoglucomutase (alpha-D-glucose-1,6-bisphosphate-dependent) OS=Pyrus ussuriensis x Pyrus communis OX=2448454 GN=D8674_001517 PE=3 SV=1	GO:0000287|magnesium ion binding;GO:0004614|phosphoglucomutase activity;GO:0006006|glucose metabolic process;GO:0005975|carbohydrate metabolic process;GO:0005829|cytosol
rna-Psp00485.1	Superscaffold1	3561512	3568347	PF01486;K-box region|PF00319;SRF-type transcription factor (DNA-binding and dimerisation domain)	K09264 MADS-box transcription factor, plant | (RefSeq) MADS-box transcription factor 6-like isoform X1 (A)	Agamous-like MADS-box protein MADS3 OS=Vitis vinifera OX=29760 GN=MADS3 PE=2 SV=1	MADS-box protein MADS1 [Prunus yedoensis var. nudiflora]	MADS-box transcription factor 6-like OS=Pyrus ussuriensis x Pyrus communis OX=2448454 GN=D8674_001518 PE=4 SV=1	GO:0003700|DNA-binding transcription factor activity;GO:0046983|protein dimerization activity;GO:0000977|RNA polymerase II transcription regulatory region sequence-specific DNA binding;GO:0045944|positive regulation of transcription by RNA polymerase II;GO:0005634|nucleus
rna-Psp00486.1	Superscaffold1	3577624	3581422	PF00294;pfkB family carbohydrate kinase	K00847 fructokinase [EC:2.7.1.4] | (RefSeq) probable fructokinase-7 isoform X2 (A)	Probable fructokinase-7 OS=Arabidopsis thaliana OX=3702 GN=At5g51830 PE=1 SV=1	unnamed protein product [Prunus armeniaca]	Fructokinase-1-like OS=Pyrus ussuriensis x Pyrus communis OX=2448454 GN=D8674_001520 PE=3 SV=1	GO:0016301|kinase activity;GO:0016773|phosphotransferase activity, alcohol group as acceptor;GO:0019252|starch biosynthetic process;GO:0008865|fructokinase activity;GO:0006633|fatty acid biosynthetic process;GO:0006000|fructose metabolic process;GO:0046686|response to cadmium ion;GO:0005829|cytosol;GO:0005794|Golgi apparatus
rna-Psp00487.1	Superscaffold1	3582234	3585198	-	no KO assigned | (RefSeq) uncharacterized protein LOC103933334 (A)	-	uncharacterized protein LOC117618975 [Prunus dulcis]	RAB6-interacting golgin OS=Pyrus ussuriensis x Pyrus communis OX=2448454 GN=D8674_001521 PE=3 SV=1	GO:0005794|Golgi apparatus;GO:0008865|fructokinase activity;GO:0006633|fatty acid biosynthetic process;GO:0006000|fructose metabolic process;GO:0046686|response to cadmium ion;GO:0019252|starch biosynthetic process;GO:0005829|cytosol
rna-Psp00488.1	Superscaffold1	3589342	3592585	PF14309;Domain of unknown function (DUF4378)|PF14383;DUF761-associated sequence motif	no KO assigned | (RefSeq) uncharacterized protein LOC103933332 (A)	Protein LONGIFOLIA 1 OS=Arabidopsis thaliana OX=3702 GN=LNG1 PE=1 SV=1	PREDICTED: uncharacterized protein LOC103960495 isoform X2 [Pyrus x bretschneideri]	Uncharacterized protein OS=Pyrus ussuriensis x Pyrus communis OX=2448454 GN=D8674_001522 PE=4 SV=1	-
rna-Psp00489.1	Superscaffold1	3616769	3624311	PF01486;K-box region|PF00141;Peroxidase|PF00319;SRF-type transcription factor (DNA-binding and dimerisation domain)	no KO assigned | (RefSeq) MADS-box protein AGL42-like isoform X2 (A)	MADS-box protein AGL42 OS=Arabidopsis thaliana OX=3702 GN=AGL42 PE=1 SV=1	MADS-box protein AGL42-like isoform X2 [Malus domestica]	SOC1-like MADS-box protein OS=Pyrus pyrifolia OX=3767 PE=2 SV=1	GO:0003700|DNA-binding transcription factor activity;GO:0046983|protein dimerization activity;GO:0000977|RNA polymerase II transcription regulatory region sequence-specific DNA binding;GO:0045944|positive regulation of transcription by RNA polymerase II;GO:0005634|nucleus
rna-Psp00490.1	Superscaffold1	3649030	3649350	-	-	-	-	-	-
rna-Psp00491.1	Superscaffold1	3650230	3650475	-	no KO assigned | (RefSeq) C2 domain-containing protein At1g53590-like (A)	-	C2 domain-containing protein At1g53590-like [Prunus avium]	C2 domain-containing protein OS=Pyrus ussuriensis x Pyrus communis OX=2448454 GN=D8674_005129 PE=4 SV=1	GO:0008289|lipid binding;GO:0006869|lipid transport;GO:0016021|integral component of membrane
rna-Psp00492.1	Superscaffold1	3654719	3656874	PF08240;Alcohol dehydrogenase GroES-like domain|PF13602;Zinc-binding dehydrogenase	K00344 NADPH:quinone reductase [EC:1.6.5.5] | (RefSeq) uncharacterized protein LOC103932652 isoform X1 (A)	NADPH-dependent alkenal/one oxidoreductase, chloroplastic OS=Arabidopsis thaliana OX=3702 GN=AOR PE=1 SV=2	uncharacterized protein LOC18785354 [Prunus persica]	Quinone oxidoreductase OS=Pyrus ussuriensis x Pyrus communis OX=2448454 GN=D8674_001410 PE=4 SV=1	GO:0016491|oxidoreductase activity;GO:0003960|NADPH:quinone reductase activity;GO:0034599|cellular response to oxidative stress;GO:0005737|cytoplasm;GO:0005829|cytosol
rna-Psp00493.1	Superscaffold1	3661569	3662388	PF07727;Reverse transcriptase (RNA-dependent DNA polymerase)	no KO assigned | (RefSeq) uncharacterized protein LOC108868394 (A)	Uncharacterized mitochondrial protein AtMg00820 OS=Arabidopsis thaliana OX=3702 GN=AtMg00820 PE=4 SV=1	hypothetical protein GH714_012551 [Hevea brasiliensis]	Uncharacterized protein OS=Fagus sylvatica OX=28930 GN=FSB_LOCUS57029 PE=4 SV=1	GO:0016787|hydrolase activity;GO:0003676|nucleic acid binding;GO:0015074|DNA integration
rna-Psp00494.1	Superscaffold1	3679587	3681784	PF08240;Alcohol dehydrogenase GroES-like domain|PF13602;Zinc-binding dehydrogenase	K00344 NADPH:quinone reductase [EC:1.6.5.5] | (RefSeq) uncharacterized protein LOC103932339 (A)	NADPH-dependent alkenal/one oxidoreductase, chloroplastic OS=Arabidopsis thaliana OX=3702 GN=AOR PE=1 SV=2	uncharacterized protein LOC18785354 [Prunus persica]	Quinone oxidoreductase OS=Pyrus ussuriensis x Pyrus communis OX=2448454 GN=D8674_001410 PE=4 SV=1	GO:0016491|oxidoreductase activity;GO:0003960|NADPH:quinone reductase activity;GO:0034599|cellular response to oxidative stress;GO:0005737|cytoplasm;GO:0005829|cytosol
rna-Psp00495.1	Superscaffold1	3705912	3708382	PF00107;Zinc-binding dehydrogenase|PF08240;Alcohol dehydrogenase GroES-like domain	K00344 NADPH:quinone reductase [EC:1.6.5.5] | (RefSeq) uncharacterized protein LOC103952748 isoform X1 (A)	2-methylene-furan-3-one reductase OS=Solanum lycopersicum OX=4081 GN=EO PE=1 SV=1	quinone oxidoreductase [Pyrus ussuriensis x Pyrus communis]	PKS_ER domain-containing protein OS=Malus domestica OX=3750 GN=DVH24_022770 PE=4 SV=1	GO:0016491|oxidoreductase activity
rna-Psp00496.1	Superscaffold1	3709366	3710847	PF00083;Sugar (and other) transporter	no KO assigned | (RefSeq) hexose carrier protein HEX6-like (A)	Hexose carrier protein HEX6 OS=Ricinus communis OX=3988 GN=HEX6 PE=2 SV=1	PREDICTED: hexose carrier protein HEX6-like [Pyrus x bretschneideri]	MFS domain-containing protein OS=Malus domestica OX=3750 GN=DVH24_022771 PE=3 SV=1	GO:0022857|transmembrane transporter activity;GO:0016021|integral component of membrane
rna-Psp00497.1	Superscaffold1	3715455	3719088	PF00560;Leucine Rich Repeat|PF00560;Leucine Rich Repeat	no KO assigned | (RefSeq) receptor-like protein EIX2 (A)	Receptor-like protein EIX2 OS=Solanum lycopersicum OX=4081 GN=EIX2 PE=1 SV=2	PREDICTED: receptor-like protein 12 [Pyrus x bretschneideri]	Uncharacterized protein OS=Malus baccata OX=106549 GN=C1H46_018133 PE=4 SV=1	GO:0016021|integral component of membrane
rna-Psp00498.1	Superscaffold1	3731453	3734980	PF00560;Leucine Rich Repeat|PF00560;Leucine Rich Repeat|PF13855;Leucine rich repeat|PF13855;Leucine rich repeat|PF13855;Leucine rich repeat|PF13855;Leucine rich repeat|PF13855;Leucine rich repeat	no KO assigned | (RefSeq) LRR receptor-like serine/threonine-protein kinase FLS2 (A)	Receptor-like protein EIX2 OS=Solanum lycopersicum OX=4081 GN=EIX2 PE=1 SV=2	HcrVf1 protein [Malus floribunda]	Receptor-like protein OS=Pyrus communis OX=23211 GN=PVf1 PE=4 SV=1	GO:0016021|integral component of membrane;GO:0016301|kinase activity
rna-Psp00499.1	Superscaffold1	3737381	3742614	-	no KO assigned | (RefSeq) uncharacterized LOC103502631 (A)	-	PREDICTED: uncharacterized protein LOC103502631 isoform X1 [Cucumis melo]	Uncharacterized protein OS=Pyrus ussuriensis x Pyrus communis OX=2448454 GN=D8674_001408 PE=4 SV=1	GO:0016757|glycosyltransferase activity
rna-Psp00500.1	Superscaffold1	3753267	3754673	PF04827;Plant transposon protein	no KO assigned | (RefSeq) LOW QUALITY PROTEIN: putative nuclease HARBI1 (A)	-	uncharacterized protein LOC110753670 [Prunus avium]	S ribonuclease OS=Pyrus ussuriensis x Pyrus communis OX=2448454 GN=D8674_039450 PE=4 SV=1	GO:0016788|hydrolase activity, acting on ester bonds;GO:0003676|nucleic acid binding;GO:0004523|RNA-DNA hybrid ribonuclease activity
rna-Psp00501.1	Superscaffold1	3763895	3766800	PF00107;Zinc-binding dehydrogenase	K00344 NADPH:quinone reductase [EC:1.6.5.5] | (RefSeq) uncharacterized protein LOC103967299 isoform X1 (A)	2-alkenal reductase (NADP(+)-dependent) OS=Nicotiana tabacum OX=4097 GN=DBR PE=1 SV=1	hypothetical protein C1H46_015385 [Malus baccata]	Quinone oxidoreductase OS=Pyrus ussuriensis x Pyrus communis OX=2448454 GN=D8674_001396 PE=4 SV=1	GO:0016491|oxidoreductase activity
rna-Psp00502.1	Superscaffold1	3767636	3769263	PF00083;Sugar (and other) transporter	K24193 MFS transporter, SP family, sugar:H+ symporter | (RefSeq) hexose carrier protein HEX6-like (A)	Hexose carrier protein HEX6 OS=Ricinus communis OX=3988 GN=HEX6 PE=2 SV=1	hexose carrier protein HEX6 [Prunus persica]	MFS domain-containing protein OS=Malus domestica OX=3750 GN=DVH24_022771 PE=3 SV=1	GO:0022857|transmembrane transporter activity;GO:0016021|integral component of membrane
rna-Psp00503.1	Superscaffold1	3771695	3774471	PF00620;RhoGAP domain	no KO assigned | (RefSeq) uncharacterized Rho GTPase-activating protein At5g61530-like (A)	Uncharacterized Rho GTPase-activating protein At5g61530 OS=Arabidopsis thaliana OX=3702 GN=At5g61530 PE=1 SV=2	unnamed protein product [Prunus armeniaca]	Rho GTPase-activating protein OS=Pyrus ussuriensis x Pyrus communis OX=2448454 GN=D8674_001394 PE=4 SV=1	GO:0007165|signal transduction
rna-Psp00504.1	Superscaffold1	3774966	3776106	PF00249;Myb-like DNA-binding domain|PF00249;Myb-like DNA-binding domain	K09422 transcription factor MYB, plant | (RefSeq) transcription factor DUO1-like (A)	Transcription factor DUO1 OS=Arabidopsis thaliana OX=3702 GN=DUO1 PE=1 SV=1	transcription factor MYB6 [Prunus yedoensis var. nudiflora]	Uncharacterized protein OS=Malus baccata OX=106549 GN=C1H46_015397 PE=4 SV=1	GO:0005634|nucleus;GO:0016021|integral component of membrane
rna-Psp00505.1	Superscaffold1	3779535	3783974	PF00781;Diacylglycerol kinase catalytic domain	K04715 ceramide kinase [EC:2.7.1.138] | (RefSeq) ceramide kinase isoform X1 (A)	Ceramide kinase OS=Arabidopsis thaliana OX=3702 GN=CERK PE=1 SV=1	ceramide kinase [Prunus dulcis]	DAGKc domain-containing protein OS=Malus domestica OX=3750 GN=DVH24_022774 PE=4 SV=1	GO:0003951|NAD+ kinase activity;GO:0005524|ATP binding;GO:0004674|protein serine/threonine kinase activity;GO:0004842|ubiquitin-protein transferase activity;GO:0016787|hydrolase activity
rna-Psp00506.1	Superscaffold1	3801311	3806932	PF03767;HAD superfamily, subfamily IIIB (Acid phosphatase)	K17662 cytochrome b pre-mRNA-processing protein 3 | (RefSeq) ubiquinol-cytochrome-c reductase complex assembly factor 1 (A)	Acid phosphatase 1 OS=Solanum lycopersicum OX=4081 GN=APS1 PE=2 SV=1	PREDICTED: ubiquinol-cytochrome-c reductase complex assembly factor 1-like [Pyrus x bretschneideri]	Protein kinase domain-containing protein OS=Pyrus ussuriensis x Pyrus communis OX=2448454 GN=D8674_001391 PE=3 SV=1	GO:0003993|acid phosphatase activity;GO:0005524|ATP binding;GO:0004672|protein kinase activity;GO:0006364|rRNA processing;GO:0016021|integral component of membrane;GO:0005730|nucleolus
rna-Psp00507.1	Superscaffold1	3807038	3822134	PF08146;BP28CT (NUC211) domain|PF12397;U3 small nucleolar RNA-associated protein 10	K14550 U3 small nucleolar RNA-associated protein 10 | (RefSeq) uncharacterized protein At3g06530 isoform X1 (A)	Uncharacterized protein At3g06530 OS=Arabidopsis thaliana OX=3702 GN=At3g06530 PE=1 SV=3	uncharacterized protein At3g06530 isoform X1 [Prunus persica]	Protein kinase domain-containing protein OS=Pyrus ussuriensis x Pyrus communis OX=2448454 GN=D8674_001391 PE=3 SV=1	GO:0003993|acid phosphatase activity;GO:0005524|ATP binding;GO:0004672|protein kinase activity;GO:0006364|rRNA processing;GO:0016021|integral component of membrane;GO:0005730|nucleolus
rna-Psp00508.1	Superscaffold1	3827680	3831058	PF05057;Putative serine esterase (DUF676)	no KO assigned | (RefSeq) putative lipase YOR059C (A)	-	PREDICTED: putative lipase ROG1 [Prunus mume]	Lipase YOR059C OS=Pyrus ussuriensis x Pyrus communis OX=2448454 GN=D8674_031937 PE=4 SV=1	GO:0003872|6-phosphofructokinase activity;GO:0046872|metal ion binding
rna-Psp00509.1	Superscaffold1	3832126	3837169	PF00365;Phosphofructokinase	K00850 6-phosphofructokinase 1 [EC:2.7.1.11] | (RefSeq) ATP-dependent 6-phosphofructokinase 4, chloroplastic (A)	ATP-dependent 6-phosphofructokinase 4, chloroplastic OS=Arabidopsis thaliana OX=3702 GN=PFK4 PE=1 SV=1	PREDICTED: ATP-dependent 6-phosphofructokinase 4, chloroplastic [Prunus mume]	ATP-dependent 6-phosphofructokinase OS=Pyrus ussuriensis x Pyrus communis OX=2448454 GN=PFK PE=3 SV=1	GO:0003872|6-phosphofructokinase activity;GO:0005524|ATP binding;GO:0046872|metal ion binding;GO:0006002|fructose 6-phosphate metabolic process;GO:0005737|cytoplasm;GO:0009507|chloroplast
rna-Psp00510.1	Superscaffold1	3839168	3840293	PF00847;AP2 domain	no KO assigned | (RefSeq) ethylene-responsive transcription factor ERF107-like (A)	Ethylene-responsive transcription factor ERF106 OS=Arabidopsis thaliana OX=3702 GN=ERF106 PE=2 SV=1	PREDICTED: ethylene-responsive transcription factor ERF106 [Pyrus x bretschneideri]	Ethylene-responsive transcription factor ERF107-like OS=Pyrus ussuriensis x Pyrus communis OX=2448454 GN=D8674_001387 PE=4 SV=1	GO:0003677|DNA binding;GO:0003700|DNA-binding transcription factor activity;GO:0005634|nucleus
rna-Psp00511.1	Superscaffold1	3847264	3848676	PF00847;AP2 domain	K09286 EREBP-like factor | (RefSeq) ethylene-responsive transcription factor ERF105-like (A)	Ethylene-responsive transcription factor 5 OS=Nicotiana tabacum OX=4097 GN=ERF5 PE=2 SV=1	unnamed protein product [Prunus armeniaca]	AP2 domain class transcription factor OS=Malus domestica OX=3750 GN=AP2D60 PE=2 SV=1	GO:0003677|DNA binding;GO:0003700|DNA-binding transcription factor activity;GO:0005634|nucleus
rna-Psp00512.1	Superscaffold1	3862589	3863596	PF00847;AP2 domain	K09286 EREBP-like factor | (RefSeq) ethylene-responsive transcription factor 1-like (A)	Ethylene-responsive transcription factor 2 OS=Nicotiana tabacum OX=4097 GN=ERF2 PE=2 SV=1	Ethylene Responsive Factor ERF2 [Pyrus ussuriensis]	Ethylene-responsive transcription factor 1-like OS=Pyrus ussuriensis x Pyrus communis OX=2448454 GN=D8674_001385 PE=4 SV=1	GO:0003677|DNA binding;GO:0003700|DNA-binding transcription factor activity;GO:0005634|nucleus
rna-Psp00513.1	Superscaffold1	3876547	3877937	PF01277;Oleosin	no KO assigned | (RefSeq) oleosin 1-like (A)	Oleosin Ara h 11.0101 OS=Arachis hypogaea OX=3818 GN=Ahy_B10g105758 PE=1 SV=1	oleosin 1-like [Cucurbita maxima]	Oleosin OS=Pyrus ussuriensis x Pyrus communis OX=2448454 GN=D8674_001384 PE=3 SV=1	GO:0016021|integral component of membrane;GO:0012511|monolayer-surrounded lipid storage body;GO:0019915|lipid storage;GO:0019953|sexual reproduction;GO:0005576|extracellular region
rna-Psp00514.1	Superscaffold1	3885827	3887922	PF00249;Myb-like DNA-binding domain	no KO assigned | (RefSeq) myb-like protein J (A)	Probable transcription factor At5g61620 OS=Arabidopsis thaliana OX=3702 GN=At5g61620 PE=3 SV=1	unnamed protein product [Prunus armeniaca]	Myb-like protein J OS=Pyrus ussuriensis x Pyrus communis OX=2448454 GN=D8674_001383 PE=4 SV=1	GO:0003677|DNA binding;GO:0008270|zinc ion binding;GO:0005634|nucleus
rna-Psp00515.1	Superscaffold1	3888906	3892143	PF00071;Ras family	K07874 Ras-related protein Rab-1A | (RefSeq) GTP-binding protein YPTM2-like (A)	GTP-binding protein YPTM2 OS=Zea mays OX=4577 GN=YPTM2 PE=2 SV=1	GTP-binding protein YPTM2 [Malus domestica]	Uncharacterized protein OS=Malus domestica OX=3750 GN=DVH24_022784 PE=4 SV=1	GO:0005525|GTP binding;GO:0003924|GTPase activity
rna-Psp00516.1	Superscaffold1	3894945	3897904	PF14226;non-haem dioxygenase in morphine synthesis N-terminal|PF03171;2OG-Fe(II) oxygenase superfamily	no KO assigned | (RefSeq) LOW QUALITY PROTEIN: flavanone 3-dioxygenase 3 (A)	Flavanone 3-dioxygenase 3 OS=Oryza sativa subsp. japonica OX=39947 GN=F3H-3 PE=1 SV=1	LOW QUALITY PROTEIN: flavanone 3-dioxygenase 3 [Prunus dulcis]	Fe2OG dioxygenase domain-containing protein OS=Malus baccata OX=106549 GN=C1H46_018166 PE=3 SV=1	GO:0046872|metal ion binding;GO:0016491|oxidoreductase activity;GO:0080167|response to karrikin;GO:0051213|dioxygenase activity
rna-Psp00517.1	Superscaffold1	3905486	3906356	PF02298;Plastocyanin-like domain	no KO assigned | (RefSeq) mavicyanin-like (A)	Blue copper protein OS=Pisum sativum OX=3888 PE=2 SV=1	PREDICTED: mavicyanin-like [Prunus mume]	Mavicyanin-like OS=Pyrus ussuriensis x Pyrus communis OX=2448454 GN=D8674_001380 PE=4 SV=1	GO:0009055|electron transfer activity;GO:0016021|integral component of membrane
rna-Psp00518.1	Superscaffold1	3908233	3911307	PF01625;Peptide methionine sulfoxide reductase	K07304 peptide-methionine (S)-S-oxide reductase [EC:1.8.4.11] | (RefSeq) peptide methionine sulfoxide reductase A1-like (A)	Peptide methionine sulfoxide reductase OS=Brassica napus OX=3708 GN=PMSR PE=2 SV=1	peptide methionine sulfoxide reductase A1-like [Prunus avium]	Protein-methionine-S-oxide reductase OS=Pyrus ussuriensis x Pyrus communis OX=2448454 GN=D8674_001378 PE=3 SV=1	GO:0008113|peptide-methionine (S)-S-oxide reductase activity;GO:0034599|cellular response to oxidative stress;GO:0009416|response to light stimulus;GO:0009941|chloroplast envelope;GO:0009570|chloroplast stroma;GO:0005739|mitochondrion
rna-Psp00519.1	Superscaffold1	3914264	3916451	PF08613;Cyclin	no KO assigned | (RefSeq) cyclin-U4-1-like (A)	Cyclin-U4-1 OS=Arabidopsis thaliana OX=3702 GN=CYCU4-1 PE=1 SV=1	cyclin-U4-1-like [Malus domestica]	Cyclin OS=Pyrus ussuriensis x Pyrus communis OX=2448454 GN=D8674_001377 PE=3 SV=1	GO:0019901|protein kinase binding;GO:0000079|regulation of cyclin-dependent protein serine/threonine kinase activity
rna-Psp00520.1	Superscaffold1	3917132	3925204	PF00067;Cytochrome P450	K21995 cytochrome P450 family 77 subfamily A [EC:1.14.-.-] | (RefSeq) cytochrome P450 77A3-like (A)	Cytochrome P450 77A3 OS=Glycine max OX=3847 GN=CYP77A3 PE=2 SV=1	unnamed protein product [Prunus armeniaca]	Cytochrome P450 77A3-like OS=Pyrus ussuriensis x Pyrus communis OX=2448454 GN=D8674_001375 PE=3 SV=1	GO:0020037|heme binding;GO:0005506|iron ion binding;GO:0004497|monooxygenase activity;GO:0016705|oxidoreductase activity, acting on paired donors, with incorporation or reduction of molecular oxygen;GO:0016021|integral component of membrane
rna-Psp00521.1	Superscaffold1	3931206	3934282	-	no KO assigned | (RefSeq) uncharacterized protein LOC103952773 (A)	Protein ORANGE-GREEN, chloroplastic OS=Cucumis melo OX=3656 GN=OR PE=2 SV=1	protein ORANGE-GREEN, chloroplastic [Prunus dulcis]	Uncharacterized protein OS=Pyrus ussuriensis x Pyrus communis OX=2448454 GN=D8674_001374 PE=4 SV=1	GO:0016021|integral component of membrane
rna-Psp00522.1	Superscaffold1	3935095	3937328	PF09749;Uncharacterised conserved protein	K23093 U6 snRNA phosphodiesterase [EC:3.1.4.-] | (RefSeq) U6 snRNA phosphodiesterase-like (A)	-	U6 snRNA phosphodiesterase [Prunus avium]	U6 snRNA phosphodiesterase OS=Pyrus ussuriensis x Pyrus communis OX=2448454 GN=D8674_001373 PE=3 SV=1	GO:1990838|poly(U)-specific exoribonuclease activity, producing 3' uridine cyclic phosphate ends;GO:0034477|U6 snRNA 3'-end processing;GO:0005634|nucleus
rna-Psp00523.1	Superscaffold1	3938468	3939447	PF00504;Chlorophyll A-B binding protein	no KO assigned | (RefSeq) uncharacterized protein LOC103952843 (A)	Light-harvesting complex-like protein 3 isotype 1, chloroplastic OS=Arabidopsis thaliana OX=3702 GN=LIL3.1 PE=1 SV=1	PREDICTED: uncharacterized protein LOC103333105 [Prunus mume]	Uncharacterized protein OS=Pyrus ussuriensis x Pyrus communis OX=2448454 GN=D8674_001372 PE=4 SV=1	GO:0016021|integral component of membrane;GO:0009536|plastid;GO:0016639|oxidoreductase activity, acting on the CH-NH2 group of donors, NAD or NADP as acceptor;GO:0006520|cellular amino acid metabolic process;GO:0009535|chloroplast thylakoid membrane
rna-Psp00524.1	Superscaffold1	3939922	3942862	PF00208;Glutamate/Leucine/Phenylalanine/Valine dehydrogenase|PF02812;Glu/Leu/Phe/Val dehydrogenase, dimerisation domain	K00261 glutamate dehydrogenase (NAD(P)+) [EC:1.4.1.3] | (RefSeq) glutamate dehydrogenase 2 (A)	Glutamate dehydrogenase 2 OS=Arabidopsis thaliana OX=3702 GN=GDH2 PE=1 SV=1	PREDICTED: glutamate dehydrogenase 2 [Prunus mume]	Glutamate dehydrogenase OS=Pyrus ussuriensis x Pyrus communis OX=2448454 GN=D8674_001371 PE=3 SV=1	GO:0000166|nucleotide binding;GO:0016639|oxidoreductase activity, acting on the CH-NH2 group of donors, NAD or NADP as acceptor;GO:0006520|cellular amino acid metabolic process;GO:0009536|plastid
rna-Psp00524.2	Superscaffold1	3939922	3942862	PF00208;Glutamate/Leucine/Phenylalanine/Valine dehydrogenase|PF02812;Glu/Leu/Phe/Val dehydrogenase, dimerisation domain	K00261 glutamate dehydrogenase (NAD(P)+) [EC:1.4.1.3] | (RefSeq) glutamate dehydrogenase 2 (A)	Glutamate dehydrogenase 2 OS=Arabidopsis thaliana OX=3702 GN=GDH2 PE=1 SV=1	glutamate dehydrogenase 2 [Prunus persica]	Glutamate dehydrogenase OS=Pyrus ussuriensis x Pyrus communis OX=2448454 GN=D8674_001371 PE=3 SV=1	GO:0000166|nucleotide binding;GO:0016639|oxidoreductase activity, acting on the CH-NH2 group of donors, NAD or NADP as acceptor;GO:0006520|cellular amino acid metabolic process;GO:0009536|plastid;GO:0004352|glutamate dehydrogenase (NAD+) activity;GO:0006538|glutamate catabolic process;GO:0005739|mitochondrion
rna-Psp00525.1	Superscaffold1	3946157	3947285	PF05669;SOH1	K15153 mediator of RNA polymerase II transcription subunit 31 | (RefSeq) mediator of RNA polymerase II transcription subunit 31 isoform X1 (A)	Mediator of RNA polymerase II transcription subunit 31 OS=Arabidopsis thaliana OX=3702 GN=MED31 PE=1 SV=1	mediator of RNA polymerase II transcription subunit 31 [Pyrus ussuriensis x Pyrus communis]	Mediator of RNA polymerase II transcription subunit 31 OS=Malus domestica OX=3750 GN=DVH24_022802 PE=3 SV=1	GO:0003712|transcription coregulator activity;GO:0006355|regulation of transcription, DNA-templated;GO:0016592|mediator complex
rna-Psp00526.1	Superscaffold1	3952260	3952860	-	no KO assigned | (RefSeq) uncharacterized protein LOC103411187 isoform X1 (A)	-	hypothetical protein DVH24_031964 [Malus domestica]	RRM domain-containing protein OS=Malus domestica OX=3750 GN=DVH24_022803 PE=4 SV=1	GO:0003723|RNA binding;GO:0016021|integral component of membrane
rna-Psp00527.1	Superscaffold1	3955869	3959628	PF00076;RNA recognition motif. (a.k.a. RRM, RBD, or RNP domain)	K14396 polyadenylate-binding protein 2 | (RefSeq) polyadenylate-binding protein 1-like (A)	Polyadenylate-binding protein 1 OS=Arabidopsis thaliana OX=3702 GN=PABN1 PE=1 SV=1	polyadenylate-binding protein 1 [Prunus avium]	RRM domain-containing protein OS=Malus baccata OX=106549 GN=C1H46_015830 PE=4 SV=1	GO:0003723|RNA binding
rna-Psp00527.2	Superscaffold1	3955869	3959628	PF00076;RNA recognition motif. (a.k.a. RRM, RBD, or RNP domain)	K14396 polyadenylate-binding protein 2 | (RefSeq) polyadenylate-binding protein 1-like (A)	Polyadenylate-binding protein 1 OS=Arabidopsis thaliana OX=3702 GN=PABN1 PE=1 SV=1	polyadenylate-binding protein 1 [Prunus persica]	RRM domain-containing protein OS=Malus baccata OX=106549 GN=C1H46_018146 PE=4 SV=1	GO:0003723|RNA binding
rna-Psp00528.1	Superscaffold1	3963176	3965498	PF12894;Anaphase-promoting complex subunit 4 WD40 domain|PF00400;WD domain, G-beta repeat|PF00400;WD domain, G-beta repeat|PF00400;WD domain, G-beta repeat	K03363 cell division cycle 20, cofactor of APC complex | (RefSeq) cell division cycle 20.5, cofactor of APC complex-like (A)	Cell division cycle 20.5, cofactor of APC complex OS=Arabidopsis thaliana OX=3702 GN=CDC20-5 PE=1 SV=3	cell division cycle 20.2, cofactor of APC complex-like [Prunus dulcis]	Uncharacterized protein OS=Malus baccata OX=106549 GN=C1H46_018145 PE=3 SV=1	GO:0010997|anaphase-promoting complex binding;GO:0097027|ubiquitin-protein transferase activator activity;GO:1904668|positive regulation of ubiquitin protein ligase activity;GO:0016567|protein ubiquitination;GO:0051301|cell division
rna-Psp00529.1	Superscaffold1	3969026	3971871	PF07727;Reverse transcriptase (RNA-dependent DNA polymerase)	no KO assigned | (RefSeq) uncharacterized protein LOC103957781 (A)	Retrovirus-related Pol polyprotein from transposon RE1 OS=Arabidopsis thaliana OX=3702 GN=RE1 PE=2 SV=1	hypothetical protein D8674_013057 [Pyrus ussuriensis x Pyrus communis]	Integrase catalytic domain-containing protein OS=Malus baccata OX=106549 GN=C1H46_000601 PE=4 SV=1	GO:0003676|nucleic acid binding;GO:0015074|DNA integration;GO:0003964|RNA-directed DNA polymerase activity;GO:0008270|zinc ion binding
rna-Psp00530.1	Superscaffold1	3973867	3976227	PF06943;LSD1 zinc finger|PF00656;Caspase domain	K22684 metacaspase-1 [EC:3.4.22.-] | (RefSeq) metacaspase-1-like (A)	Metacaspase-1 OS=Arabidopsis thaliana OX=3702 GN=AMC1 PE=1 SV=1	metacaspase-1-like [Prunus avium]	Metacaspase-1-like OS=Pyrus ussuriensis x Pyrus communis OX=2448454 GN=D8674_001366 PE=4 SV=1	-
rna-Psp00531.1	Superscaffold1	3978673	3984756	PF05266;Protein of unknown function (DUF724)|PF05641;Agenet domain|PF05641;Agenet domain	no KO assigned | (RefSeq) uncharacterized protein LOC103952782 isoform X1 (A)	DUF724 domain-containing protein 3 OS=Arabidopsis thaliana OX=3702 GN=DUF3 PE=1 SV=1	hypothetical protein D8674_001365 [Pyrus ussuriensis x Pyrus communis]	Uncharacterized protein OS=Pyrus ussuriensis x Pyrus communis OX=2448454 GN=D8674_001317 PE=4 SV=1	-
rna-Psp00532.1	Superscaffold1	3985091	3987334	PF01214;Casein kinase II regulatory subunit	K03115 casein kinase II subunit beta | (RefSeq) putative casein kinase II subunit beta-4 (A)	Casein kinase II subunit beta-1 OS=Arabidopsis thaliana OX=3702 GN=CKB1 PE=1 SV=1	casein kinase II subunit beta-2-like [Prunus avium]	Casein kinase II subunit beta OS=Pyrus ussuriensis x Pyrus communis OX=2448454 GN=D8674_001364 PE=3 SV=1	GO:0016301|kinase activity;GO:0019887|protein kinase regulator activity;GO:0005956|protein kinase CK2 complex;GO:0005737|cytoplasm
rna-Psp00533.1	Superscaffold1	3988997	3990870	PF01095;Pectinesterase	K01051 pectinesterase [EC:3.1.1.11] | (RefSeq) putative pectinesterase 63 (A)	Pectinesterase PPME1 OS=Arabidopsis thaliana OX=3702 GN=PPME1 PE=1 SV=1	PREDICTED: putative pectinesterase 63 [Pyrus x bretschneideri]	Pectinesterase OS=Pyrus ussuriensis x Pyrus communis OX=2448454 GN=D8674_001319 PE=4 SV=1	GO:0045330|aspartyl esterase activity;GO:0030599|pectinesterase activity;GO:0042545|cell wall modification;GO:0045490|pectin catabolic process;GO:0005618|cell wall;GO:0003676|nucleic acid binding;GO:0004523|RNA-DNA hybrid ribonuclease activity
rna-Psp00534.1	Superscaffold1	3994006	3995797	PF01095;Pectinesterase	K01051 pectinesterase [EC:3.1.1.11] | (RefSeq) putative pectinesterase 63 (A)	Pectinesterase PPME1 OS=Arabidopsis thaliana OX=3702 GN=PPME1 PE=1 SV=1	putative pectinesterase 63 [Prunus dulcis]	Pectinesterase OS=Pyrus ussuriensis x Pyrus communis OX=2448454 GN=D8674_001361 PE=4 SV=1	GO:0045330|aspartyl esterase activity;GO:0030599|pectinesterase activity;GO:0042545|cell wall modification;GO:0045490|pectin catabolic process;GO:0005618|cell wall;GO:0005576|extracellular region;GO:0003676|nucleic acid binding;GO:0004523|RNA-DNA hybrid ribonuclease activity;GO:0052689|carboxylic ester hydrolase activity
rna-Psp00535.1	Superscaffold1	3997342	3997974	PF13855;Leucine rich repeat	no KO assigned | (RefSeq) leucine-rich repeat receptor-like kinase protein FLORAL ORGAN NUMBER1 (A)	Receptor-like protein EIX1 OS=Solanum lycopersicum OX=4081 GN=EIX1 PE=2 SV=2	hypothetical protein C1H46_018133 [Malus baccata]	LRR receptor-like serine/threonine-protein kinase FLS2 OS=Pyrus ussuriensis x Pyrus communis OX=2448454 GN=D8674_001360 PE=4 SV=1	GO:0016301|kinase activity;GO:0016021|integral component of membrane
rna-Psp00536.1	Superscaffold1	4011897	4014836	PF13516;Leucine Rich repeat|PF00560;Leucine Rich Repeat|PF13855;Leucine rich repeat|PF13855;Leucine rich repeat|PF13855;Leucine rich repeat|PF13855;Leucine rich repeat|PF08263;Leucine rich repeat N-terminal domain	no KO assigned | (RefSeq) receptor-like protein 12 (A)	Receptor-like protein EIX1 OS=Solanum lycopersicum OX=4081 GN=EIX1 PE=2 SV=2	PREDICTED: LRR receptor-like serine/threonine-protein kinase FLS2 [Pyrus x bretschneideri]	Leucine-rich repeat receptor-like protein CLAVATA2 OS=Pyrus ussuriensis x Pyrus communis OX=2448454 GN=D8674_001327 PE=4 SV=1	GO:0016021|integral component of membrane
rna-Psp00537.1	Superscaffold1	4023273	4024245	-	no KO assigned | (RefSeq) uncharacterized protein LOC103952793 (A)	-	PREDICTED: syndetin-like isoform X1 [Pyrus x bretschneideri]	Uncharacterized protein OS=Malus baccata OX=106549 GN=C1H46_018131 PE=4 SV=1	GO:0032456|endocytic recycling;GO:0042147|retrograde transport, endosome to Golgi;GO:0005829|cytosol;GO:1990745|EARP complex
rna-Psp00538.1	Superscaffold1	4027800	4029267	-	no KO assigned | (RefSeq) uncharacterized protein LOC103953693 (A)	-	uncharacterized protein Pyn_41062 [Prunus yedoensis var. nudiflora]	TMEM135_C_rich domain-containing protein OS=Pyrus ussuriensis x Pyrus communis OX=2448454 GN=D8674_031992 PE=3 SV=1	GO:0016021|integral component of membrane;GO:0016020|membrane
rna-Psp00539.1	Superscaffold1	4030951	4037175	PF00560;Leucine Rich Repeat|PF00560;Leucine Rich Repeat|PF13855;Leucine rich repeat|PF13855;Leucine rich repeat|PF13855;Leucine rich repeat|PF08263;Leucine rich repeat N-terminal domain	no KO assigned | (RefSeq) receptor-like protein 12 isoform X2 (A)	Receptor-like protein EIX2 OS=Solanum lycopersicum OX=4081 GN=EIX2 PE=1 SV=2	M18S-3Ap [Malus floribunda]	Leucine-rich repeat receptor-like protein CLAVATA2 OS=Pyrus ussuriensis x Pyrus communis OX=2448454 GN=D8674_001327 PE=4 SV=1	GO:0016021|integral component of membrane;GO:0016301|kinase activity
rna-Psp00540.1	Superscaffold1	4038312	4074168	-	no KO assigned | (RefSeq) serine/arginine repetitive matrix protein 1-like isoform X1 (A)	COP1-interacting protein 7 OS=Arabidopsis thaliana OX=3702 GN=CIP7 PE=1 SV=1	hypothetical protein GH714_014633 [Hevea brasiliensis]	Serine/arginine repetitive matrix protein 1-like OS=Pyrus ussuriensis x Pyrus communis OX=2448454 GN=D8674_001328 PE=4 SV=1	-
rna-Psp00541.1	Superscaffold1	4080779	4085629	PF00067;Cytochrome P450	K20661 cytochrome P450 family 714 subfamily A1 | (RefSeq) cytochrome P450 714A1-like (A)	Cytochrome P450 714A1 OS=Arabidopsis thaliana OX=3702 GN=CYP714A1 PE=2 SV=1	cytochrome P450 714A1-like [Prunus dulcis]	Cytochrome P450 714A1-like OS=Pyrus ussuriensis x Pyrus communis OX=2448454 GN=D8674_001329 PE=3 SV=1	GO:0020037|heme binding;GO:0005506|iron ion binding;GO:0004497|monooxygenase activity;GO:0016705|oxidoreductase activity, acting on paired donors, with incorporation or reduction of molecular oxygen;GO:0016021|integral component of membrane
rna-Psp00542.1	Superscaffold1	4102726	4105830	-	K22991 WD repeat-containing protein 45 | (RefSeq) autophagy-related protein 18c-like (A)	Autophagy-related protein 18c OS=Arabidopsis thaliana OX=3702 GN=ATG18C PE=2 SV=1	autophagy-related protein 18c-like isoform X1 [Malus domestica]	Autophagy-related protein 18c-like OS=Pyrus ussuriensis x Pyrus communis OX=2448454 GN=D8674_001346 PE=4 SV=1	GO:0080025|phosphatidylinositol-3,5-bisphosphate binding;GO:0032266|phosphatidylinositol-3-phosphate binding;GO:0000422|autophagy of mitochondrion;GO:0044804|autophagy of nucleus;GO:0006497|protein lipidation;GO:0034497|protein localization to phagophore assembly site;GO:0005829|cytosol;GO:0019898|extrinsic component of membrane;GO:0034045|phagophore assembly site membrane
rna-Psp00543.1	Superscaffold1	4115481	4120301	PF13920;Zinc finger, C3HC4 type (RING finger)	K22379 E3 ubiquitin-protein ligase RNFT1 [EC:2.3.2.27] | (RefSeq) RING finger and transmembrane domain-containing protein 2-like (A)	ERAD-associated E3 ubiquitin-protein ligase HRD1B OS=Arabidopsis thaliana OX=3702 GN=HRD1B PE=2 SV=1	RING finger and transmembrane domain-containing protein 2-like [Pyrus ussuriensis x Pyrus communis]	RING finger and transmembrane domain-containing protein 2-like OS=Pyrus ussuriensis x Pyrus communis OX=2448454 GN=D8674_001333 PE=4 SV=1	GO:0061630|ubiquitin protein ligase activity;GO:1904294|positive regulation of ERAD pathway;GO:0016021|integral component of membrane
rna-Psp00543.2	Superscaffold1	4115481	4120301	-	K22379 E3 ubiquitin-protein ligase RNFT1 [EC:2.3.2.27] | (RefSeq) RING finger and transmembrane domain-containing protein 2-like (A)	-	RING finger and transmembrane domain-containing protein 2-like [Pyrus ussuriensis x Pyrus communis]	RING finger and transmembrane domain-containing protein 2-like OS=Pyrus ussuriensis x Pyrus communis OX=2448454 GN=D8674_001333 PE=4 SV=1	GO:0061630|ubiquitin protein ligase activity;GO:1904294|positive regulation of ERAD pathway;GO:0016021|integral component of membrane
rna-Psp00544.1	Superscaffold1	4126797	4129464	PF16123;Hydroxyacylglutathione hydrolase C-terminus|PF00753;Metallo-beta-lactamase superfamily	K01069 hydroxyacylglutathione hydrolase [EC:3.1.2.6] | (RefSeq) hydroxyacylglutathione hydrolase cytoplasmic (A)	Hydroxyacylglutathione hydrolase cytoplasmic OS=Arabidopsis thaliana OX=3702 GN=GLX2-2 PE=1 SV=2	hydroxyacylglutathione hydrolase cytoplasmic [Prunus persica]	Hydroxyacylglutathione hydrolase cytoplasmic OS=Pyrus ussuriensis x Pyrus communis OX=2448454 GN=D8674_001344 PE=3 SV=1	GO:0004416|hydroxyacylglutathione hydrolase activity;GO:0046872|metal ion binding;GO:0019243|methylglyoxal catabolic process to D-lactate via S-lactoyl-glutathione
rna-Psp00545.1	Superscaffold1	4130344	4132536	PF00252;Ribosomal protein L16p/L10e	K02866 large subunit ribosomal protein L10e | (RefSeq) 60S ribosomal protein L10 (A)	60S ribosomal protein L10 OS=Vitis riparia OX=96939 GN=RPL10 PE=2 SV=1	PREDICTED: 60S ribosomal protein L10-like isoform X2 [Pyrus x bretschneideri]	60S ribosomal protein L10 OS=Pyrus ussuriensis x Pyrus communis OX=2448454 GN=D8674_001343 PE=3 SV=1	GO:0003735|structural constituent of ribosome;GO:0006412|translation;GO:0005840|ribosome
rna-Psp00546.1	Superscaffold1	4133137	4135694	-	no KO assigned | (RefSeq) uncharacterized protein LOC103952807 (A)	-	hypothetical protein C1H46_015850 [Malus baccata]	Uncharacterized protein OS=Pyrus ussuriensis x Pyrus communis OX=2448454 GN=D8674_001337 PE=4 SV=1	GO:0016021|integral component of membrane
rna-Psp00547.1	Superscaffold1	4150466	4153765	PF00083;Sugar (and other) transporter|PF00085;Thioredoxin	K03671 thioredoxin 1 | (RefSeq) thioredoxin H-type-like (A)	Thioredoxin H-type OS=Populus jackii OX=640484 PE=1 SV=1	thioredoxin H4-1-like [Prunus dulcis]	Thioredoxin H4-1-like OS=Pyrus ussuriensis x Pyrus communis OX=2448454 GN=D8674_031867 PE=4 SV=1	-
rna-Psp00548.1	Superscaffold1	4154285	4156889	PF12697;Alpha/beta hydrolase family	no KO assigned | (RefSeq) methylesterase 17 (A)	Methylesterase 17 OS=Arabidopsis thaliana OX=3702 GN=MES17 PE=1 SV=1	methylesterase 17 [Prunus dulcis]	AB hydrolase-1 domain-containing protein OS=Malus baccata OX=106549 GN=C1H46_040264 PE=4 SV=1	-
rna-Psp00549.1	Superscaffold1	4163508	4165244	PF07765;KIP1-like protein	no KO assigned | (RefSeq) protein NETWORKED 4A isoform X1 (A)	Protein NETWORKED 4A OS=Arabidopsis thaliana OX=3702 GN=NET4A PE=2 SV=1	PREDICTED: protein NETWORKED 4A-like [Pyrus x bretschneideri]	NAB domain-containing protein OS=Malus domestica OX=3750 GN=DVH24_022825 PE=4 SV=1	GO:0003779|actin binding;GO:0016021|integral component of membrane
rna-Psp00550.1	Superscaffold1	4168644	4177805	PF11331;Probable zinc-ribbon domain	no KO assigned | (RefSeq) uncharacterized protein LOC103952812 isoform X1 (A)	Protein ENHANCED DISEASE RESISTANCE 4 OS=Arabidopsis thaliana OX=3702 GN=EDR4 PE=1 SV=1	uncharacterized protein LOC114826136 isoform X1 [Malus domestica]	zinc_ribbon_12 domain-containing protein OS=Malus domestica OX=3750 GN=DVH24_022826 PE=4 SV=1	GO:1900150|regulation of defense response to fungus
rna-Psp00551.1	Superscaffold1	4178297	4182477	PF03109;ABC1 family	K08869 aarF domain-containing kinase | (RefSeq) LOW QUALITY PROTEIN: uncharacterized aarF domain-containing protein kinase At5g05200, chloroplastic (A)	Uncharacterized aarF domain-containing protein kinase At5g05200, chloroplastic OS=Arabidopsis thaliana OX=3702 GN=At5g05200 PE=1 SV=1	uncharacterized aarF domain-containing protein kinase At5g05200, chloroplastic [Prunus avium]	Protein kinase domain-containing protein OS=Malus baccata OX=106549 GN=C1H46_015861 PE=4 SV=1	GO:0005524|ATP binding;GO:0004672|protein kinase activity;GO:0055088|lipid homeostasis;GO:0007005|mitochondrion organization;GO:0032592|integral component of mitochondrial membrane;GO:0005743|mitochondrial inner membrane;GO:0010287|plastoglobule
rna-Psp00552.1	Superscaffold1	4183085	4184616	PF01176;Translation initiation factor 1A / IF-1	K15025 probable RNA-binding protein EIF1AD | (RefSeq) probable RNA-binding protein EIF1AD (A)	F-box protein At2g40910 OS=Arabidopsis thaliana OX=3702 GN=At2g40910 PE=2 SV=1	putative RNA-binding protein EIF1AD [Prunus yedoensis var. nudiflora]	Uncharacterized protein OS=Prunus armeniaca OX=36596 GN=ORAREDHAP_LOCUS17060 PE=4 SV=1	GO:0003743|translation initiation factor activity;GO:0005634|nucleus
rna-Psp00553.1	Superscaffold1	4185110	4194911	PF00176;SNF2 family N-terminal domain|PF00097;Zinc finger, C3HC4 type (RING finger)	K15710 E3 ubiquitin-protein ligase SHPRH [EC:3.6.4.- 2.3.2.27] | (RefSeq) E3 ubiquitin-protein ligase SHPRH isoform X1 (A)	DNA repair protein RAD5A OS=Arabidopsis thaliana OX=3702 GN=RAD5A PE=1 SV=1	E3 ubiquitin-protein ligase SHPRH isoform X1 [Prunus avium]	Uncharacterized protein OS=Malus baccata OX=106549 GN=C1H46_040269 PE=3 SV=1	GO:0005524|ATP binding;GO:0046872|metal ion binding;GO:0070615|ATP-dependent chromatin remodeler activity;GO:0003677|DNA binding
rna-Psp00554.1	Superscaffold1	4197183	4197928	-	no KO assigned | (RefSeq) uncharacterized protein LOC103952816 (A)	-	uncharacterized protein LOC117618689 [Prunus dulcis]	Uncharacterized protein OS=Malus domestica OX=3750 GN=DVH24_022829 PE=4 SV=1	-
rna-Psp00555.1	Superscaffold1	4198673	4200808	PF07500;Transcription factor S-II (TFIIS), central domain|PF01096;Transcription factor S-II (TFIIS)|PF08711;TFIIS helical bundle-like domain	K03145 transcription elongation factor S-II | (RefSeq) transcription elongation factor TFIIS-like (A)	Transcription elongation factor TFIIS OS=Arabidopsis thaliana OX=3702 GN=TFIIS PE=1 SV=1	transcription elongation factor TFIIS [Prunus dulcis]	Uncharacterized protein OS=Malus domestica OX=3750 GN=DVH24_022830 PE=4 SV=1	GO:0003676|nucleic acid binding;GO:0008270|zinc ion binding;GO:0006355|regulation of transcription, DNA-templated;GO:0006351|transcription, DNA-templated;GO:0005634|nucleus;GO:0003746|translation elongation factor activity
rna-Psp00556.1	Superscaffold1	4202093	4203572	-	no KO assigned | (RefSeq) ubiquinol-cytochrome c reductase complex 6.7 kDa protein (A)	Ubiquinol-cytochrome c reductase complex 6.7 kDa protein OS=Solanum tuberosum OX=4113 PE=1 SV=2	hypothetical protein B456_013G008400 [Gossypium raimondii]	Uncharacterized protein OS=Malus domestica OX=3750 GN=DVH24_022831 PE=4 SV=1	GO:0003746|translation elongation factor activity;GO:0008270|zinc ion binding;GO:0006355|regulation of transcription, DNA-templated;GO:0006351|transcription, DNA-templated;GO:0005634|nucleus
rna-Psp00557.1	Superscaffold1	4204351	4206801	PF17773;UPF0176 acylphosphatase like domain|PF00581;Rhodanese-like domain	no KO assigned | (RefSeq) rhodanese-like domain-containing protein 7 (A)	Rhodanese-like domain-containing protein 7 OS=Arabidopsis thaliana OX=3702 GN=STR7 PE=2 SV=1	rhodanese-like domain-containing protein 7 [Prunus dulcis]	Rhodanese domain-containing protein OS=Malus domestica OX=3750 GN=DVH24_022832 PE=3 SV=1	-
rna-Psp00558.1	Superscaffold1	4211112	4214533	PF03106;WRKY DNA -binding domain	no KO assigned | (RefSeq) probable WRKY transcription factor 70 (A)	WRKY DNA-binding transcription factor 70 OS=Solanum lycopersicum OX=4081 GN=WRKY70 PE=2 SV=1	PREDICTED: probable WRKY transcription factor 70 isoform X1 [Pyrus x bretschneideri]	WRKY domain-containing protein OS=Malus domestica OX=3750 GN=DVH24_022833 PE=4 SV=1	GO:0003700|DNA-binding transcription factor activity;GO:0043565|sequence-specific DNA binding;GO:0005634|nucleus
rna-Psp00559.1	Superscaffold1	4215424	4217907	PF03106;WRKY DNA -binding domain	no KO assigned | (RefSeq) WRKY transcription factor 55 (A)	WRKY transcription factor 55 OS=Arabidopsis thaliana OX=3702 GN=WRKY55 PE=2 SV=1	WRKY transcription factor 55 [Prunus dulcis]	WRKY domain-containing protein OS=Malus domestica OX=3750 GN=DVH24_022834 PE=4 SV=1	GO:0003700|DNA-binding transcription factor activity;GO:0043565|sequence-specific DNA binding;GO:0005634|nucleus
rna-Psp00560.1	Superscaffold1	4221698	4225228	PF06814;Lung seven transmembrane receptor	no KO assigned | (RefSeq) transmembrane protein 87A-like (A)	-	transmembrane protein 87A-like [Prunus dulcis]	Uncharacterized protein OS=Malus baccata OX=106549 GN=C1H46_040275 PE=4 SV=1	GO:0016021|integral component of membrane
rna-Psp00561.1	Superscaffold1	4230192	4233211	PF07734;F-box associated|PF00646;F-box domain	no KO assigned | (RefSeq) putative F-box protein At3g16210 (A)	Putative F-box protein At3g16210 OS=Arabidopsis thaliana OX=3702 GN=At3g16210 PE=4 SV=1	putative F-box protein [Prunus yedoensis var. nudiflora]	F-box domain-containing protein OS=Malus baccata OX=106549 GN=C1H46_040276 PE=4 SV=1	-
rna-Psp00562.1	Superscaffold1	4236583	4237676	PF00072;Response regulator receiver domain	K14492 two-component response regulator ARR-A family | (RefSeq) two-component response regulator ARR17-like (A)	Two-component response regulator ARR17 OS=Arabidopsis thaliana OX=3702 GN=ARR17 PE=2 SV=1	unnamed protein product [Prunus armeniaca]	Response regulatory domain-containing protein OS=Malus domestica OX=3750 GN=DVH24_022837 PE=4 SV=1	GO:0016301|kinase activity;GO:0000160|phosphorelay signal transduction system
rna-Psp00563.1	Superscaffold1	4239964	4244560	PF01588;Putative tRNA binding domain	K15437 aminoacyl tRNA synthase complex-interacting multifunctional protein 1 | (RefSeq) tRNA-aminoacylation cofactor arc1-like (A)	Methionine--tRNA ligase, cytoplasmic OS=Arabidopsis thaliana OX=3702 GN=At4g13780 PE=2 SV=1	probable methionine--tRNA ligase isoform X2 [Prunus avium]	tRNA-binding domain-containing protein OS=Malus domestica OX=3750 GN=DVH24_022838 PE=4 SV=1	GO:0000049|tRNA binding;GO:0016874|ligase activity
rna-Psp00564.1	Superscaffold1	4250234	4253662	PF13855;Leucine rich repeat|PF13855;Leucine rich repeat|PF08263;Leucine rich repeat N-terminal domain|PF00560;Leucine Rich Repeat|PF07714;Protein tyrosine and serine/threonine kinase	no KO assigned | (RefSeq) probable LRR receptor-like serine/threonine-protein kinase IRK (A)	Probable LRR receptor-like serine/threonine-protein kinase IRK OS=Arabidopsis thaliana OX=3702 GN=IRK PE=1 SV=1	probable LRR receptor-like serine/threonine-protein kinase IRK [Prunus persica]	Protein kinase domain-containing protein OS=Malus domestica OX=3750 GN=DVH24_022839 PE=4 SV=1	GO:0005524|ATP binding;GO:0004672|protein kinase activity;GO:0016021|integral component of membrane
rna-Psp00565.1	Superscaffold1	4259265	4263172	-	no KO assigned | (RefSeq) U-box domain-containing protein 62-like isoform X1 (A)	U-box domain-containing protein 62 OS=Arabidopsis thaliana OX=3702 GN=PUB62 PE=2 SV=1	PREDICTED: U-box domain-containing protein 62-like [Pyrus x bretschneideri]	U-box domain-containing protein OS=Malus domestica OX=3750 GN=DVH24_022840 PE=4 SV=1	GO:0004842|ubiquitin-protein transferase activity
rna-Psp00566.1	Superscaffold1	4263592	4266911	-	no KO assigned | (RefSeq) uncharacterized protein LOC103940654 (A)	-	unnamed protein product [Prunus armeniaca]	Uncharacterized protein OS=Malus domestica OX=3750 GN=DVH24_022841 PE=4 SV=1	-
rna-Psp00567.1	Superscaffold1	4267748	4268880	-	no KO assigned | (RefSeq) uncharacterized protein LOC103940649 (A)	-	uncharacterized protein LOC18784997 [Prunus persica]	Uncharacterized protein OS=Malus domestica OX=3750 GN=DVH24_022842 PE=4 SV=1	-
rna-Psp00568.1	Superscaffold1	4275177	4275895	-	-	-	hypothetical protein DVH24_022846 [Malus domestica]	Uncharacterized protein OS=Malus baccata OX=106549 GN=C1H46_032899 PE=4 SV=1	-
rna-Psp00569.1	Superscaffold1	4278686	4280323	PF02431;Chalcone-flavanone isomerase	K01859 chalcone isomerase [EC:5.5.1.6] | (RefSeq) probable chalcone--flavonone isomerase 3 isoform X1 (A)	Probable chalcone--flavonone isomerase 3 OS=Arabidopsis thaliana OX=3702 GN=CHI3 PE=1 SV=1	unnamed protein product [Prunus armeniaca]	Chalcone-flavonone isomerase family protein OS=Malus baccata OX=106549 GN=C1H46_015879 PE=3 SV=1	GO:0016872|intramolecular lyase activity
rna-Psp00569.2	Superscaffold1	4278686	4280537	PF02431;Chalcone-flavanone isomerase	K01859 chalcone isomerase [EC:5.5.1.6] | (RefSeq) probable chalcone--flavonone isomerase 3 isoform X1 (A)	Probable chalcone--flavonone isomerase 3 OS=Arabidopsis thaliana OX=3702 GN=CHI3 PE=1 SV=1	chalcone--flavonone isomerase 3 [Pyrus ussuriensis x Pyrus communis]	Chalcone-flavonone isomerase family protein OS=Malus baccata OX=106549 GN=C1H46_015879 PE=3 SV=1	GO:0016872|intramolecular lyase activity
rna-Psp00570.1	Superscaffold1	4282226	4284109	PF13639;Ring finger domain	K19040 E3 ubiquitin-protein ligase ATL10/75/76/77/78 [EC:2.3.2.27] | (RefSeq) RING-H2 finger protein ATL74-like (A)	RING-H2 finger protein ATL74 OS=Arabidopsis thaliana OX=3702 GN=ATL74 PE=2 SV=1	RING-H2 finger protein ATL74-like [Prunus avium]	RING-type domain-containing protein OS=Malus domestica OX=3750 GN=DVH24_022848 PE=4 SV=1	GO:0016021|integral component of membrane
rna-Psp00571.1	Superscaffold1	4290639	4293790	PF00170;bZIP transcription factor	no KO assigned | (RefSeq) transcription factor RF2b-like (A)	bZIP transcription factor 18 OS=Arabidopsis thaliana OX=3702 GN=BZIP18 PE=1 SV=1	transcription factor RF2b-like [Pyrus ussuriensis x Pyrus communis]	Uncharacterized protein OS=Malus domestica OX=3750 GN=DVH24_022849 PE=3 SV=1	GO:0003700|DNA-binding transcription factor activity;GO:0009664|plant-type cell wall organization;GO:0005618|cell wall;GO:0005576|extracellular region;GO:0016020|membrane;GO:0005634|nucleus
rna-Psp00572.1	Superscaffold1	4299466	4301555	PF03330;Lytic transglycolase|PF01357;Expansin C-terminal domain	K20628 expansin | (RefSeq) expansin-A8 (A)	Expansin-A8 OS=Arabidopsis thaliana OX=3702 GN=EXPA8 PE=2 SV=1	expansin [Prunus yedoensis var. nudiflora]	Expansin OS=Pyrus communis OX=23211 GN=PcExp2 PE=2 SV=1	GO:0009664|plant-type cell wall organization;GO:0005618|cell wall;GO:0005576|extracellular region;GO:0016020|membrane
rna-Psp00572.2	Superscaffold1	4299466	4301555	PF03330;Lytic transglycolase|PF01357;Expansin C-terminal domain	K20628 expansin | (RefSeq) expansin-A8 (A)	Expansin-A8 OS=Arabidopsis thaliana OX=3702 GN=EXPA8 PE=2 SV=1	expansin [Pyrus communis]	Expansin (Fragment) OS=Malus domestica OX=3750 GN=MdEXPA2 PE=2 SV=1	GO:0009664|plant-type cell wall organization;GO:0005618|cell wall;GO:0005576|extracellular region;GO:0016020|membrane
rna-Psp00573.1	Superscaffold1	4301958	4306042	PF09739;Mini-chromosome maintenance replisome factor	no KO assigned | (RefSeq) mini-chromosome maintenance complex-binding protein-like (A)	Mini-chromosome maintenance complex-binding protein OS=Arabidopsis thaliana OX=3702 GN=ETG1 PE=1 SV=1	hypothetical protein C1H46_032908 [Malus baccata]	(1-&gt;3)-beta-glucan endohydrolase OS=Malus domestica OX=3750 GN=DVH24_022857 PE=3 SV=1	GO:0042973|glucan endo-1,3-beta-D-glucosidase activity;GO:0015079|potassium ion transmembrane transporter activity;GO:0005975|carbohydrate metabolic process;GO:0016021|integral component of membrane;GO:0005634|nucleus;GO:0005886|plasma membrane
rna-Psp00574.1	Superscaffold1	4306070	4307950	PF00332;Glycosyl hydrolases family 17	no KO assigned | (RefSeq) putative glucan endo-1,3-beta-glucosidase GVI (A)	Glucan endo-1,3-beta-glucosidase OS=Musa acuminata OX=4641 GN=BANGLUC PE=1 SV=2	putative glucan endo-1,3-beta-glucosidase GVI [Prunus persica]	(1-&gt;3)-beta-glucan endohydrolase OS=Malus baccata OX=106549 GN=C1H46_032909 PE=3 SV=1	GO:0042973|glucan endo-1,3-beta-D-glucosidase activity;GO:0005975|carbohydrate metabolic process;GO:0016021|integral component of membrane;GO:0015079|potassium ion transmembrane transporter activity;GO:0005634|nucleus;GO:0005886|plasma membrane
rna-Psp00575.1	Superscaffold1	4308456	4316352	-	no KO assigned | (RefSeq) putative pentatricopeptide repeat-containing protein At1g56570 (A)	-	PREDICTED: putative pentatricopeptide repeat-containing protein At1g56570 [Pyrus x bretschneideri]	Uncharacterized protein OS=Malus domestica OX=3750 GN=DVH24_022851 PE=4 SV=1	GO:0008270|zinc ion binding
rna-Psp00576.1	Superscaffold1	4328527	4329937	PF02777;Iron/manganese superoxide dismutases, C-terminal domain	K04564 superoxide dismutase, Fe-Mn family [EC:1.15.1.1] | (RefSeq) superoxide dismutase [Mn], mitochondrial-like (A)	Superoxide dismutase [Mn], mitochondrial OS=Prunus persica OX=3760 GN=SOD PE=2 SV=1	manganese superoxide dismutase, partial [Magnolia sieboldii]	Superoxide dismutase OS=Zea mays OX=4577 GN=Zm00014a_014906 PE=3 SV=1	GO:0046872|metal ion binding;GO:0004784|superoxide dismutase activity;GO:0005507|copper ion binding;GO:0042742|defense response to bacterium;GO:0009793|embryo development ending in seed dormancy;GO:0010043|response to zinc ion;GO:0005739|mitochondrion;GO:0030145|manganese ion binding;GO:0003735|structural constituent of ribosome;GO:0006412|translation;GO:0005840|ribosome
rna-Psp00577.1	Superscaffold1	4333078	4335900	-	no KO assigned | (RefSeq) uncharacterized protein LOC103438046 (A)	-	hypothetical protein PRUPE_2G063600 [Prunus persica]	Uncharacterized protein OS=Malus baccata OX=106549 GN=C1H46_032907 PE=4 SV=1	-
rna-Psp00577.2	Superscaffold1	4333078	4335900	-	no KO assigned | (RefSeq) uncharacterized protein LOC103438046 (A)	-	uncharacterized protein LOC110749715 [Prunus avium]	Uncharacterized protein OS=Malus baccata OX=106549 GN=C1H46_032907 PE=4 SV=1	-
rna-Psp00578.1	Superscaffold1	4339199	4341288	PF09739;Mini-chromosome maintenance replisome factor	no KO assigned | (RefSeq) mini-chromosome maintenance complex-binding protein-like (A)	Mini-chromosome maintenance complex-binding protein OS=Arabidopsis thaliana OX=3702 GN=ETG1 PE=1 SV=1	mini-chromosome maintenance complex-binding protein-like isoform X1 [Malus domestica]	Uncharacterized protein OS=Malus baccata OX=106549 GN=C1H46_032904 PE=4 SV=1	GO:0005634|nucleus
rna-Psp00579.1	Superscaffold1	4345713	4349896	PF02705;K+ potassium transporter	K03549 KUP system potassium uptake protein | (RefSeq) LOW QUALITY PROTEIN: potassium transporter 2-like (A)	Potassium transporter 2 OS=Arabidopsis thaliana OX=3702 GN=POT2 PE=1 SV=2	PREDICTED: potassium transporter 2 [Prunus mume]	Potassium transporter OS=Malus domestica OX=3750 GN=DVH24_024424 PE=3 SV=1	GO:0042973|glucan endo-1,3-beta-D-glucosidase activity;GO:0015079|potassium ion transmembrane transporter activity;GO:0005975|carbohydrate metabolic process;GO:0016021|integral component of membrane;GO:0005886|plasma membrane;GO:0006813|potassium ion transport;GO:0016020|membrane
rna-Psp00580.1	Superscaffold1	4363898	4366174	PF13855;Leucine rich repeat|PF08263;Leucine rich repeat N-terminal domain	no KO assigned | (RefSeq) LOW QUALITY PROTEIN: LRR receptor-like serine/threonine-protein kinase GSO1 (A)	Receptor-like protein EIX1 OS=Solanum lycopersicum OX=4081 GN=EIX1 PE=2 SV=2	receptor-like protein, partial [Malus micromalus]	HB06p OS=Malus floribunda OX=138912 PE=4 SV=1	GO:0016021|integral component of membrane;GO:0042973|glucan endo-1,3-beta-D-glucosidase activity;GO:0005975|carbohydrate metabolic process
rna-Psp00581.1	Superscaffold1	4369131	4370615	PF07727;Reverse transcriptase (RNA-dependent DNA polymerase)	no KO assigned | (RefSeq) uncharacterized protein LOC108867636 (A)	Retrovirus-related Pol polyprotein from transposon RE1 OS=Arabidopsis thaliana OX=3702 GN=RE1 PE=2 SV=1	uncharacterized mitochondrial protein AtMg00810-like [Populus alba]	Reverse transcriptase Ty1/copia-type domain-containing protein OS=Malus baccata OX=106549 GN=C1H46_002727 PE=4 SV=1	GO:0003676|nucleic acid binding;GO:0015074|DNA integration
rna-Psp00582.1	Superscaffold1	4375578	4377978	PF10536;Plant mobile domain	no KO assigned | (RefSeq) uncharacterized protein LOC103965165 (A)	-	PREDICTED: uncharacterized protein LOC103965165 [Pyrus x bretschneideri]	Proline-rich protein 12-like OS=Pyrus ussuriensis x Pyrus communis OX=2448454 GN=D8674_038785 PE=4 SV=1	GO:0016021|integral component of membrane
rna-Psp00583.1	Superscaffold1	4390976	4391582	-	no KO assigned | (RefSeq) uncharacterized protein LOC103438317 (A)	-	hypothetical protein G2W53_013206 [Senna tora]	Uncharacterized protein OS=Malus domestica OX=3750 GN=DVH24_022863 PE=4 SV=1	-
rna-Psp00584.1	Superscaffold1	4394707	4399235	PF17801;Alpha galactosidase C-terminal beta sandwich domain|PF16499;Alpha galactosidase A	K07407 alpha-galactosidase [EC:3.2.1.22] | (RefSeq) alpha-galactosidase 3-like (A)	Alpha-galactosidase 3 OS=Arabidopsis thaliana OX=3702 GN=AGAL3 PE=1 SV=1	alpha-galactosidase 3 [Prunus persica]	Alpha-galactosidase OS=Malus baccata OX=106549 GN=C1H46_028451 PE=3 SV=1	GO:0052692|raffinose alpha-galactosidase activity;GO:0005975|carbohydrate metabolic process
rna-Psp00585.1	Superscaffold1	4399564	4405580	-	no KO assigned | (RefSeq) uncharacterized protein LOC103437981 isoform X3 (A)	-	uncharacterized protein LOC103432908 isoform X1 [Malus domestica]	Uncharacterized protein OS=Malus domestica OX=3750 GN=DVH24_022865 PE=4 SV=1	GO:0016021|integral component of membrane
rna-Psp00586.1	Superscaffold1	4409167	4412562	PF02005;N2,N2-dimethylguanosine tRNA methyltransferase	K00555 tRNA (guanine26-N2/guanine27-N2)-dimethyltransferase [EC:2.1.1.215 2.1.1.216] | (RefSeq) tRNA (guanine(26)-N(2))-dimethyltransferase-like (A)	Probable tRNA (guanine(26)-N(2))-dimethyltransferase 1 OS=Arabidopsis thaliana OX=3702 GN=At5g15810 PE=2 SV=3	PREDICTED: tRNA [Prunus dulcis]	tRNA (guanine(26)-N(2))-dimethyltransferase OS=Malus baccata OX=106549 GN=C1H46_028449 PE=3 SV=1	GO:0004809|tRNA (guanine-N2-)-methyltransferase activity;GO:0000049|tRNA binding;GO:0009536|plastid
rna-Psp00587.1	Superscaffold1	4412760	4414412	PF01283;Ribosomal protein S26e	K02976 small subunit ribosomal protein S26e | (RefSeq) 40S ribosomal protein S26-1 (A)	40S ribosomal protein S26-1 OS=Arabidopsis thaliana OX=3702 GN=RPS26A PE=2 SV=2	40S ribosomal protein S26-3 [Prunus yedoensis var. nudiflora]	40S ribosomal protein S26 OS=Pyrus ussuriensis x Pyrus communis OX=2448454 GN=D8674_031834 PE=3 SV=1	GO:0003735|structural constituent of ribosome;GO:0006412|translation;GO:0005840|ribosome;GO:0003729|mRNA binding;GO:0022627|cytosolic small ribosomal subunit
rna-Psp00588.1	Superscaffold1	4415255	4417957	PF00081;Iron/manganese superoxide dismutases, alpha-hairpin domain|PF02777;Iron/manganese superoxide dismutases, C-terminal domain	K04564 superoxide dismutase, Fe-Mn family [EC:1.15.1.1] | (RefSeq) superoxide dismutase [Mn], mitochondrial-like isoform X2 (A)	Superoxide dismutase [Mn], mitochondrial OS=Prunus persica OX=3760 GN=SOD PE=2 SV=1	chloroplast Mn-superoxide dismutase [Prunus pedunculata]	Superoxide dismutase OS=Malus baccata OX=106549 GN=C1H46_028447 PE=3 SV=1	GO:0046872|metal ion binding;GO:0004784|superoxide dismutase activity
rna-Psp00589.1	Superscaffold1	4428943	4433215	PF03151;Triose-phosphate Transporter family	K15285 solute carrier family 35, member E3 | (RefSeq) UDP-xylose transporter 3-like (A)	UDP-xylose transporter 3 OS=Arabidopsis thaliana OX=3702 GN=UXT3 PE=1 SV=1	UDP-xylose transporter 3-like [Prunus dulcis]	TPT domain-containing protein OS=Malus baccata OX=106549 GN=C1H46_028445 PE=4 SV=1	GO:0016021|integral component of membrane;GO:0046872|metal ion binding;GO:0004784|superoxide dismutase activity;GO:0015297|antiporter activity;GO:0005338|nucleotide-sugar transmembrane transporter activity;GO:0005464|UDP-xylose transmembrane transporter activity;GO:0005794|Golgi apparatus;GO:0008643|carbohydrate transport
rna-Psp00589.2	Superscaffold1	4428943	4433205	PF03151;Triose-phosphate Transporter family	K15285 solute carrier family 35, member E3 | (RefSeq) UDP-xylose transporter 3-like (A)	UDP-xylose transporter 3 OS=Arabidopsis thaliana OX=3702 GN=UXT3 PE=1 SV=1	UDP-xylose transporter 3-like [Prunus dulcis]	TPT domain-containing protein OS=Malus baccata OX=106549 GN=C1H46_028445 PE=4 SV=1	GO:0016021|integral component of membrane;GO:0046872|metal ion binding;GO:0004784|superoxide dismutase activity;GO:0015297|antiporter activity;GO:0005338|nucleotide-sugar transmembrane transporter activity;GO:0005464|UDP-xylose transmembrane transporter activity;GO:0005794|Golgi apparatus;GO:0008643|carbohydrate transport
rna-Psp00589.3	Superscaffold1	4428943	4432849	PF03151;Triose-phosphate Transporter family	K15285 solute carrier family 35, member E3 | (RefSeq) UDP-xylose transporter 3-like (A)	UDP-xylose transporter 3 OS=Arabidopsis thaliana OX=3702 GN=UXT3 PE=1 SV=1	UDP-xylose transporter 3-like [Prunus dulcis]	TPT domain-containing protein OS=Malus baccata OX=106549 GN=C1H46_028445 PE=4 SV=1	GO:0016021|integral component of membrane;GO:0008643|carbohydrate transport;GO:0046872|metal ion binding;GO:0004784|superoxide dismutase activity;GO:0015297|antiporter activity;GO:0005338|nucleotide-sugar transmembrane transporter activity;GO:0005464|UDP-xylose transmembrane transporter activity;GO:0005794|Golgi apparatus
rna-Psp00589.4	Superscaffold1	4428943	4433215	PF03151;Triose-phosphate Transporter family	K15285 solute carrier family 35, member E3 | (RefSeq) UDP-xylose transporter 3-like (A)	UDP-xylose transporter 3 OS=Arabidopsis thaliana OX=3702 GN=UXT3 PE=1 SV=1	UDP-xylose transporter 3-like [Prunus dulcis]	TPT domain-containing protein OS=Malus baccata OX=106549 GN=C1H46_028445 PE=4 SV=1	GO:0016021|integral component of membrane;GO:0046872|metal ion binding;GO:0004784|superoxide dismutase activity;GO:0015297|antiporter activity;GO:0005338|nucleotide-sugar transmembrane transporter activity;GO:0005464|UDP-xylose transmembrane transporter activity;GO:0005794|Golgi apparatus;GO:0008643|carbohydrate transport
rna-Psp00590.1	Superscaffold1	4434262	4437081	PF02453;Reticulon	no KO assigned | (RefSeq) reticulon-like protein B16 (A)	Reticulon-like protein B16 OS=Arabidopsis thaliana OX=3702 GN=RTNLB16 PE=2 SV=1	reticulon-like protein B16 [Prunus dulcis]	Reticulon-like protein OS=Malus baccata OX=106549 GN=C1H46_028444 PE=4 SV=1	GO:0005789|endoplasmic reticulum membrane;GO:0016021|integral component of membrane
rna-Psp00591.1	Superscaffold1	4437049	4439244	PF01661;Macro domain	K23518 O-acetyl-ADP-ribose deacetylase [EC:3.1.1.106] | (RefSeq) uncharacterized protein LOC103437938 (A)	-	PREDICTED: O-acetyl-ADP-ribose deacetylase MACROD2-like [Fragaria vesca subsp. vesca]	Macro domain-containing protein OS=Malus domestica OX=3750 GN=DVH24_022871 PE=4 SV=1	GO:0016021|integral component of membrane
rna-Psp00592.1	Superscaffold1	4439341	4443465	-	K03301 ATP:ADP antiporter, AAA family | (RefSeq) uncharacterized protein LOC103437917 isoform X1 (A)	-	uncharacterized protein LOC18785348 isoform X1 [Prunus persica]	Uncharacterized protein OS=Malus baccata OX=106549 GN=C1H46_028443 PE=4 SV=1	GO:0016021|integral component of membrane;GO:0005524|ATP binding;GO:0005471|ATP:ADP antiporter activity;GO:0031969|chloroplast membrane
rna-Psp00593.1	Superscaffold1	4443659	4446320	PF00782;Dual specificity phosphatase, catalytic domain	no KO assigned | (RefSeq) phosphoglucan phosphatase LSF2, chloroplastic (A)	Phosphoglucan phosphatase LSF2, chloroplastic OS=Arabidopsis thaliana OX=3702 GN=LSF2 PE=1 SV=1	phosphoglucan phosphatase LSF2, chloroplastic isoform X2 [Rosa chinensis]	Uncharacterized protein OS=Malus baccata OX=106549 GN=C1H46_028442 PE=4 SV=1	GO:0008138|protein tyrosine/serine/threonine phosphatase activity;GO:2001070|starch binding;GO:0050308|sugar-phosphatase activity;GO:0046838|phosphorylated carbohydrate dephosphorylation;GO:0005983|starch catabolic process;GO:0009507|chloroplast;GO:0016021|integral component of membrane;GO:0019203|carbohydrate phosphatase activity
rna-Psp00594.1	Superscaffold1	4449844	4451950	PF00860;Permease family	K06901 adenine/guanine/hypoxanthine permease | (RefSeq) adenine/guanine permease AZG1-like (A)	Adenine/guanine permease AZG1 OS=Arabidopsis thaliana OX=3702 GN=AZG1 PE=2 SV=1	PREDICTED: adenine/guanine permease AZG1 [Prunus mume]	Uncharacterized protein OS=Malus baccata OX=106549 GN=C1H46_028441 PE=4 SV=1	GO:0022857|transmembrane transporter activity;GO:0016021|integral component of membrane
rna-Psp00595.1	Superscaffold1	4460781	4462136	PF00069;Protein kinase domain|PF03822;NAF domain	K07198 5&apos;-AMP-activated protein kinase, catalytic alpha subunit [EC:2.7.11.11] | (RefSeq) CBL-interacting protein kinase 2-like (A)	CBL-interacting protein kinase 2 OS=Oryza sativa subsp. japonica OX=39947 GN=CIPK2 PE=2 SV=1	PREDICTED: CBL-interacting protein kinase 18 [Theobroma cacao]	Non-specific serine/threonine protein kinase OS=Malus baccata OX=106549 GN=C1H46_028440 PE=3 SV=1	GO:0005524|ATP binding;GO:0106310|protein serine kinase activity;GO:0106311|protein serine/threonine kinase activity;GO:0007165|signal transduction;GO:0016021|integral component of membrane
rna-Psp00596.1	Superscaffold1	4464463	4467191	PF01208;Uroporphyrinogen decarboxylase (URO-D)	K01599 uroporphyrinogen decarboxylase [EC:4.1.1.37] | (RefSeq) uroporphyrinogen decarboxylase (A)	Uroporphyrinogen decarboxylase, chloroplastic OS=Nicotiana tabacum OX=4097 GN=DCUP PE=1 SV=1	uroporphyrinogen decarboxylase isoform X1 [Prunus dulcis]	Uroporphyrinogen decarboxylase OS=Pyrus ussuriensis x Pyrus communis OX=2448454 GN=D8674_031826 PE=3 SV=1	GO:0004853|uroporphyrinogen decarboxylase activity;GO:0015995|chlorophyll biosynthetic process;GO:0006782|protoporphyrinogen IX biosynthetic process
rna-Psp00597.1	Superscaffold1	4467700	4470738	PF13419;Haloacid dehalogenase-like hydrolase	no KO assigned | (RefSeq) 5-amino-6-(5-phospho-D-ribitylamino)uracil phosphatase, chloroplastic-like (A)	5-amino-6-(5-phospho-D-ribitylamino)uracil phosphatase, chloroplastic OS=Arabidopsis thaliana OX=3702 GN=PYRP2 PE=1 SV=1	PREDICTED: pseudouridine-5&apos;-phosphatase [Prunus mume]	HMG box domain-containing protein OS=Malus baccata OX=106549 GN=C1H46_028438 PE=4 SV=1	-
rna-Psp00598.1	Superscaffold1	4481463	4483722	PF05701;Weak chloroplast movement under blue light|PF05701;Weak chloroplast movement under blue light	no KO assigned | (RefSeq) WEB family protein At2g40480-like (A)	WEB family protein At2g40480 OS=Arabidopsis thaliana OX=3702 GN=At2g40480 PE=2 SV=1	WEB family protein At2g40480 [Prunus avium]	HMG box domain-containing protein OS=Malus domestica OX=3750 GN=DVH24_022876 PE=3 SV=1	GO:0004853|uroporphyrinogen decarboxylase activity;GO:0015995|chlorophyll biosynthetic process;GO:0006782|protoporphyrinogen IX biosynthetic process
rna-Psp00599.1	Superscaffold1	4490803	4491444	-	no KO assigned | (RefSeq) uncharacterized protein LOC103437865 (A)	-	unnamed protein product [Prunus armeniaca]	Uncharacterized protein OS=Malus domestica OX=3750 GN=DVH24_022879 PE=4 SV=1	-
rna-Psp00600.1	Superscaffold1	4498696	4499912	PF03195;Lateral organ boundaries (LOB) domain	no KO assigned | (RefSeq) LOB domain-containing protein 15-like (A)	LOB domain-containing protein 15 OS=Arabidopsis thaliana OX=3702 GN=LBD15 PE=1 SV=2	LOB domain-containing protein 15 [Prunus dulcis]	LOB domain-containing protein 15-like OS=Pyrus ussuriensis x Pyrus communis OX=2448454 GN=D8674_031821 PE=3 SV=1	-
rna-Psp00601.1	Superscaffold1	4509508	4511543	PF00141;Peroxidase	K00430 peroxidase [EC:1.11.1.7] | (RefSeq) peroxidase P7-like (A)	Peroxidase 52 OS=Arabidopsis thaliana OX=3702 GN=PER52 PE=2 SV=1	peroxidase P7-like [Malus domestica]	Peroxidase OS=Malus domestica OX=3750 GN=DVH24_022882 PE=3 SV=1	GO:0020037|heme binding;GO:0046872|metal ion binding;GO:0004601|peroxidase activity;GO:0042744|hydrogen peroxide catabolic process;GO:0006979|response to oxidative stress;GO:0005576|extracellular region
rna-Psp00602.1	Superscaffold1	4514478	4518845	PF00854;POT family	no KO assigned | (RefSeq) protein NRT1/ PTR FAMILY 5.1-like (A)	Protein NRT1/ PTR FAMILY 5.1 OS=Arabidopsis thaliana OX=3702 GN=NPF5.1 PE=2 SV=2	protein NRT1/ PTR FAMILY 5.1 [Prunus avium]	Uncharacterized protein OS=Malus domestica OX=3750 GN=DVH24_022883 PE=3 SV=1	GO:0022857|transmembrane transporter activity;GO:0016021|integral component of membrane
rna-Psp00603.1	Superscaffold1	4534047	4535644	PF00141;Peroxidase	K00430 peroxidase [EC:1.11.1.7] | (RefSeq) peroxidase P7-like isoform X1 (A)	Peroxidase 4 OS=Vitis vinifera OX=29760 GN=GSVIVT00023967001 PE=1 SV=1	unnamed protein product [Prunus armeniaca]	Peroxidase OS=Pyrus communis OX=23211 GN=PO2 PE=2 SV=1	GO:0020037|heme binding;GO:0046872|metal ion binding;GO:0004601|peroxidase activity;GO:0042744|hydrogen peroxide catabolic process;GO:0006979|response to oxidative stress;GO:0005576|extracellular region
rna-Psp00604.1	Superscaffold1	4536113	4538119	-	no KO assigned | (RefSeq) serine/arginine repetitive matrix protein 2-like (A)	-	uncharacterized protein LOC117619239 [Prunus dulcis]	Uncharacterized protein OS=Malus domestica OX=3750 GN=DVH24_024405 PE=4 SV=1	-
rna-Psp00605.1	Superscaffold1	4540272	4541291	PF04588;Hypoxia induced protein conserved region	no KO assigned | (RefSeq) hypothetical protein (A)	-	hypothetical protein CDL15_Pgr025743 [Punica granatum]	HIG1 domain-containing protein OS=Malus baccata OX=106549 GN=C1H46_028432 PE=4 SV=1	GO:0016021|integral component of membrane;GO:0033617|mitochondrial cytochrome c oxidase assembly;GO:0031305|integral component of mitochondrial inner membrane;GO:0005746|mitochondrial respirasome
rna-Psp00606.1	Superscaffold1	4547905	4549226	PF00651;BTB/POZ domain	K10523 speckle-type POZ protein | (RefSeq) BTB/POZ domain-containing protein At3g56230-like (A)	BTB/POZ domain-containing protein At3g56230 OS=Arabidopsis thaliana OX=3702 GN=At3g56230 PE=2 SV=1	unnamed protein product [Prunus armeniaca]	BTB domain-containing protein OS=Malus baccata OX=106549 GN=C1H46_028431 PE=4 SV=1	-
rna-Psp00607.1	Superscaffold1	4562967	4565017	-	no KO assigned | (RefSeq) transcription factor SCREAM2-like isoform X1 (A)	Transcription factor bHLH61 OS=Arabidopsis thaliana OX=3702 GN=BHLH61 PE=2 SV=1	hypothetical protein Prudu_007432 [Prunus dulcis]	Uncharacterized protein OS=Malus domestica OX=3750 GN=DVH24_022887 PE=4 SV=1	-
rna-Psp00608.1	Superscaffold1	4573296	4574818	PF01535;PPR repeat|PF01535;PPR repeat|PF01535;PPR repeat|PF13041;PPR repeat family	no KO assigned | (RefSeq) pentatricopeptide repeat-containing protein At3g16610-like (A)	Putative pentatricopeptide repeat-containing protein At3g15130 OS=Arabidopsis thaliana OX=3702 GN=PCMP-H86 PE=3 SV=1	pentatricopeptide repeat-containing protein At1g11290, chloroplastic-like [Malus domestica]	Uncharacterized protein OS=Malus domestica OX=3750 GN=DVH24_024401 PE=4 SV=1	GO:0008270|zinc ion binding
rna-Psp00609.1	Superscaffold1	4574993	4578598	PF07767;Nop53 (60S ribosomal biogenesis)	K14840 nucleolar protein 53 | (RefSeq) ribosome biogenesis protein NOP53-like (A)	Ribosome biogenesis protein NOP53 OS=Arabidopsis thaliana OX=3702 GN=At2g40430 PE=1 SV=2	PREDICTED: uncharacterized protein At2g40430 [Prunus mume]	Ribosome biogenesis protein NOP53 OS=Malus baccata OX=106549 GN=C1H46_043582 PE=3 SV=1	GO:0042254|ribosome biogenesis;GO:0005730|nucleolus;GO:0005654|nucleoplasm;GO:0000027|ribosomal large subunit assembly;GO:0008097|5S rRNA binding;GO:0006364|rRNA processing
rna-Psp00610.1	Superscaffold1	4579744	4581641	-	no KO assigned | (RefSeq) uncharacterized protein LOC103437764 (A)	-	uncharacterized protein Pyn_04248 [Prunus yedoensis var. nudiflora]	Ribosome biogenesis protein NOP53 OS=Malus baccata OX=106549 GN=C1H46_022885 PE=3 SV=1	GO:0042254|ribosome biogenesis;GO:0005730|nucleolus;GO:0005654|nucleoplasm;GO:0016021|integral component of membrane
rna-Psp00611.1	Superscaffold1	4581754	4584564	PF01490;Transmembrane amino acid transporter protein	no KO assigned | (RefSeq) amino acid transporter AVT6C-like (A)	Amino acid transporter AVT6C OS=Arabidopsis thaliana OX=3702 GN=AVT6C PE=2 SV=1	unnamed protein product [Prunus armeniaca]	Uncharacterized protein OS=Malus domestica OX=3750 GN=DVH24_022890 PE=3 SV=1	GO:0015293|symporter activity;GO:0006865|amino acid transport;GO:0009734|auxin-activated signaling pathway;GO:0016021|integral component of membrane;GO:0015171|amino acid transmembrane transporter activity;GO:0003333|amino acid transmembrane transport
rna-Psp00612.1	Superscaffold1	4587861	4590977	PF01490;Transmembrane amino acid transporter protein	no KO assigned | (RefSeq) amino acid transporter AVT6C-like isoform X1 (A)	Amino acid transporter AVT6C OS=Arabidopsis thaliana OX=3702 GN=AVT6C PE=2 SV=1	sodium-coupled neutral amino acid transporter 5-like [Prunus yedoensis var. nudiflora]	Aa_trans domain-containing protein OS=Malus baccata OX=106549 GN=C1H46_022886 PE=3 SV=1	GO:0015293|symporter activity;GO:0006865|amino acid transport;GO:0009734|auxin-activated signaling pathway;GO:0016021|integral component of membrane;GO:0015171|amino acid transmembrane transporter activity;GO:0003333|amino acid transmembrane transport
rna-Psp00612.2	Superscaffold1	4587861	4590977	PF01490;Transmembrane amino acid transporter protein	no KO assigned | (RefSeq) amino acid transporter AVT6C-like isoform X1 (A)	Amino acid transporter AVT6C OS=Arabidopsis thaliana OX=3702 GN=AVT6C PE=2 SV=1	sodium-coupled neutral amino acid transporter 5-like [Prunus yedoensis var. nudiflora]	Aa_trans domain-containing protein OS=Malus baccata OX=106549 GN=C1H46_022886 PE=3 SV=1	GO:0015293|symporter activity;GO:0006865|amino acid transport;GO:0009734|auxin-activated signaling pathway;GO:0016021|integral component of membrane;GO:0015171|amino acid transmembrane transporter activity;GO:0003333|amino acid transmembrane transport
rna-Psp00613.1	Superscaffold1	4592567	4596516	PF14938;Soluble NSF attachment protein, SNAP	K15296 alpha-soluble NSF attachment protein | (RefSeq) alpha-soluble NSF attachment protein 2 (A)	Alpha-soluble NSF attachment protein 2 OS=Arabidopsis thaliana OX=3702 GN=ASNAP2 PE=1 SV=1	PREDICTED: alpha-soluble NSF attachment protein 2 [Prunus mume]	TPR_REGION domain-containing protein OS=Malus domestica OX=3750 GN=DVH24_022891 PE=3 SV=1	GO:0006886|intracellular protein transport;GO:0016192|vesicle-mediated transport;GO:0016020|membrane;GO:0005483|soluble NSF attachment protein activity;GO:0019905|syntaxin binding;GO:0035494|SNARE complex disassembly;GO:0031201|SNARE complex;GO:0005774|vacuolar membrane
rna-Psp00614.1	Superscaffold1	4597453	4600292	PF04749;PLAC8 family|PF11204;Protein of unknown function (DUF2985)	no KO assigned | (RefSeq) uncharacterized protein LOC103437731 (A)	-	uncharacterized protein Pyn_10678 [Prunus yedoensis var. nudiflora]	Uncharacterized protein OS=Malus baccata OX=106549 GN=C1H46_022888 PE=4 SV=1	GO:0016021|integral component of membrane
rna-Psp00615.1	Superscaffold1	4603349	4605448	-	-	-	hypothetical protein DVH24_019428 [Malus domestica]	TNase-like domain-containing protein OS=Malus domestica OX=3750 GN=DVH24_022894 PE=4 SV=1	GO:0004518|nuclease activity;GO:0003676|nucleic acid binding
rna-Psp00616.1	Superscaffold1	4605712	4608150	PF00565;Staphylococcal nuclease homologue	no KO assigned | (RefSeq) staphylococcal-like nuclease CAN2 (A)	Staphylococcal-like nuclease CAN2 OS=Arabidopsis thaliana OX=3702 GN=CAN2 PE=1 SV=1	PREDICTED: staphylococcal-like nuclease CAN2 [Prunus mume]	TNase-like domain-containing protein OS=Malus baccata OX=106549 GN=C1H46_022890 PE=4 SV=1	GO:0004518|nuclease activity;GO:0003676|nucleic acid binding
rna-Psp00617.1	Superscaffold1	4611651	4612341	-	no KO assigned | (RefSeq) protein EARLY RESPONSIVE TO DEHYDRATION 15-like (A)	Protein EARLY RESPONSIVE TO DEHYDRATION 15 OS=Glycine max OX=3847 GN=ERD15 PE=2 SV=1	PREDICTED: protein EARLY RESPONSIVE TO DEHYDRATION 15-like isoform X1 [Prunus mume]	TNase-like domain-containing protein OS=Malus domestica OX=3750 GN=DVH24_022894 PE=4 SV=1	GO:0004518|nuclease activity;GO:0003676|nucleic acid binding
rna-Psp00618.1	Superscaffold1	4613659	4621159	PF04187;Haem-binding uptake, Tiki superfamily, ChaN|PF11891;Protein RETICULATA-related	no KO assigned | (RefSeq) LOW QUALITY PROTEIN: protein RETICULATA-RELATED 5, chloroplastic (A)	Protein RETICULATA-RELATED 5, chloroplastic OS=Arabidopsis thaliana OX=3702 GN=RER5 PE=2 SV=1	protein RETICULATA-RELATED 6, chloroplastic [Rosa chinensis]	Cofac_haem_bdg domain-containing protein OS=Malus domestica OX=3750 GN=DVH24_022895 PE=3 SV=1	GO:0031969|chloroplast membrane;GO:0045717|negative regulation of fatty acid biosynthetic process
rna-Psp00619.1	Superscaffold1	4613685	4616459	PF00999;Sodium/hydrogen exchanger family	no KO assigned | (RefSeq) cation/H(+) antiporter 15-like (A)	Cation/H(+) antiporter 15 OS=Arabidopsis thaliana OX=3702 GN=CHX15 PE=2 SV=1	cation/H(+) antiporter 15-like [Prunus yedoensis var. nudiflora]	Na_H_Exchanger domain-containing protein OS=Malus baccata OX=106549 GN=C1H46_022892 PE=4 SV=1	GO:0015299|solute:proton antiporter activity;GO:0016021|integral component of membrane
rna-Psp00620.1	Superscaffold1	4622398	4626603	PF00364;Biotin-requiring enzyme	no KO assigned | (RefSeq) uncharacterized protein LOC103437668 (A)	-	hypothetical protein C1H46_040204, partial [Malus baccata]	Lipoyl-binding domain-containing protein OS=Malus domestica OX=3750 GN=DVH24_024391 PE=4 SV=1	-
rna-Psp00621.1	Superscaffold1	4627493	4630269	-	no KO assigned | (RefSeq) uncharacterized protein LOC103437659 (A)	-	hypothetical protein DVH24_022896 [Malus domestica]	Uncharacterized protein OS=Malus baccata OX=106549 GN=C1H46_022893 PE=4 SV=1	-
rna-Psp00622.1	Superscaffold1	4631582	4632534	PF03208;PRA1 family protein	K20359 PRA1 family protein 1 | (RefSeq) PRA1 family protein B1-like (A)	PRA1 family protein B1 OS=Arabidopsis thaliana OX=3702 GN=PRA1B1 PE=1 SV=1	PRA1 family protein B1-like [Pyrus ussuriensis x Pyrus communis]	PRA1 family protein OS=Malus baccata OX=106549 GN=C1H46_022894 PE=3 SV=1	GO:0016021|integral component of membrane;GO:0016192|vesicle-mediated transport;GO:0005783|endoplasmic reticulum;GO:0005794|Golgi apparatus;GO:0016020|membrane
rna-Psp00623.1	Superscaffold1	4637805	4640343	PF08263;Leucine rich repeat N-terminal domain|PF07714;Protein tyrosine and serine/threonine kinase|PF00560;Leucine Rich Repeat|PF13855;Leucine rich repeat|PF13855;Leucine rich repeat	no KO assigned | (RefSeq) probable leucine-rich repeat receptor-like protein kinase IMK3 (A)	Probable leucine-rich repeat receptor-like protein kinase IMK3 OS=Arabidopsis thaliana OX=3702 GN=IMK3 PE=1 SV=1	probably inactive leucine-rich repeat receptor-like protein kinase IMK2 [Prunus dulcis]	Protein kinase domain-containing protein OS=Malus baccata OX=106549 GN=C1H46_022895 PE=4 SV=1	GO:0005524|ATP binding;GO:0004672|protein kinase activity;GO:0016021|integral component of membrane
rna-Psp00624.1	Superscaffold1	4641311	4645097	PF00787;PX domain|PF09325;Vps5 C terminal like	no KO assigned | (RefSeq) sorting nexin 2A-like (A)	Sorting nexin 2A OS=Arabidopsis thaliana OX=3702 GN=SNX2A PE=1 SV=1	sorting nexin 2A, partial [Prunus dulcis]	PX domain-containing protein OS=Malus domestica OX=3750 GN=DVH24_022898 PE=4 SV=1	GO:0035091|phosphatidylinositol binding
rna-Psp00625.1	Superscaffold1	4659455	4662122	PF07732;Multicopper oxidase|PF07731;Multicopper oxidase|PF00394;Multicopper oxidase	K05909 laccase [EC:1.10.3.2] | (RefSeq) laccase-12-like (A)	Laccase-5 OS=Arabidopsis thaliana OX=3702 GN=LAC5 PE=2 SV=1	unnamed protein product [Prunus armeniaca]	Laccase OS=Pyrus ussuriensis x Pyrus communis OX=2448454 GN=D8674_031800 PE=3 SV=1	GO:0005507|copper ion binding;GO:0052716|hydroquinone:oxygen oxidoreductase activity;GO:0046274|lignin catabolic process;GO:0048046|apoplast;GO:0016491|oxidoreductase activity
rna-Psp00625.2	Superscaffold1	4659455	4662122	PF00394;Multicopper oxidase|PF07731;Multicopper oxidase|PF07732;Multicopper oxidase	K05909 laccase [EC:1.10.3.2] | (RefSeq) laccase-12-like (A)	Laccase-5 OS=Arabidopsis thaliana OX=3702 GN=LAC5 PE=2 SV=1	laccase-12 [Prunus persica]	Laccase OS=Malus domestica OX=3750 GN=DVH24_024388 PE=3 SV=1	GO:0005507|copper ion binding;GO:0052716|hydroquinone:oxygen oxidoreductase activity;GO:0046274|lignin catabolic process;GO:0048046|apoplast;GO:0016491|oxidoreductase activity
rna-Psp00626.1	Superscaffold1	4664743	4670858	PF00999;Sodium/hydrogen exchanger family	no KO assigned | (RefSeq) cation/H(+) antiporter 15-like (A)	Cation/H(+) antiporter 15 OS=Arabidopsis thaliana OX=3702 GN=CHX15 PE=2 SV=1	cation/H(+) antiporter 15-like [Malus domestica]	Na_H_Exchanger domain-containing protein OS=Malus baccata OX=106549 GN=C1H46_022900 PE=4 SV=1	GO:0015299|solute:proton antiporter activity;GO:0016021|integral component of membrane
rna-Psp00627.1	Superscaffold1	4672833	4675952	PF00999;Sodium/hydrogen exchanger family	no KO assigned | (RefSeq) cation/H(+) antiporter 15-like (A)	Cation/H(+) antiporter 15 OS=Arabidopsis thaliana OX=3702 GN=CHX15 PE=2 SV=1	cation/H(+) antiporter 15 [Prunus persica]	Na_H_Exchanger domain-containing protein OS=Malus domestica OX=3750 GN=DVH24_022904 PE=4 SV=1	GO:0015299|solute:proton antiporter activity;GO:0016021|integral component of membrane;GO:0006885|regulation of pH;GO:0012505|endomembrane system
rna-Psp00628.1	Superscaffold1	4679455	4681411	PF00847;AP2 domain	K09286 EREBP-like factor | (RefSeq) dehydration-responsive element-binding protein 2A-like (A)	Dehydration-responsive element-binding protein 2A OS=Arabidopsis thaliana OX=3702 GN=DREB2A PE=1 SV=1	dehydration-responsive element-binding protein 2A-like [Pyrus ussuriensis x Pyrus communis]	Dehydration-responsive element-binding protein (DREB2) (Fragment) OS=Malus domestica OX=3750 GN=DREB2-1 PE=2 SV=1	GO:0003677|DNA binding;GO:0003700|DNA-binding transcription factor activity;GO:0005634|nucleus
rna-Psp00629.1	Superscaffold1	4693689	4694598	PF13839;GDSL/SGNH-like Acyl-Esterase family found in Pmr5 and Cas1p|PF13839;GDSL/SGNH-like Acyl-Esterase family found in Pmr5 and Cas1p	no KO assigned | (RefSeq) protein trichome birefringence-like 33 isoform X1 (A)	Protein trichome birefringence-like 33 OS=Arabidopsis thaliana OX=3702 GN=TBL33 PE=2 SV=1	protein trichome birefringence-like 33 isoform X2 [Prunus dulcis]	Uncharacterized protein OS=Prunus armeniaca OX=36596 GN=CURHAP_LOCUS17333 PE=4 SV=1	-
rna-Psp00630.1	Superscaffold1	4697646	4701068	PF14416;PMR5 N terminal Domain|PF13839;GDSL/SGNH-like Acyl-Esterase family found in Pmr5 and Cas1p	no KO assigned | (RefSeq) protein trichome birefringence-like 33 (A)	Protein trichome birefringence-like 33 OS=Arabidopsis thaliana OX=3702 GN=TBL33 PE=2 SV=1	unnamed protein product [Prunus armeniaca]	Protein trichome birefringence-like 33 OS=Pyrus ussuriensis x Pyrus communis OX=2448454 GN=D8674_031794 PE=3 SV=1	GO:0016021|integral component of membrane
rna-Psp00630.2	Superscaffold1	4697646	4703074	PF13839;GDSL/SGNH-like Acyl-Esterase family found in Pmr5 and Cas1p	no KO assigned | (RefSeq) protein trichome birefringence-like 33 (A)	Protein trichome birefringence-like 33 OS=Arabidopsis thaliana OX=3702 GN=TBL33 PE=2 SV=1	protein trichome birefringence-like 33 isoform X1 [Malus domestica]	Uncharacterized protein OS=Malus baccata OX=106549 GN=C1H46_022905 PE=3 SV=1	GO:0016021|integral component of membrane
rna-Psp00630.3	Superscaffold1	4697646	4703052	PF13839;GDSL/SGNH-like Acyl-Esterase family found in Pmr5 and Cas1p	no KO assigned | (RefSeq) protein trichome birefringence-like 33 (A)	Protein trichome birefringence-like 33 OS=Arabidopsis thaliana OX=3702 GN=TBL33 PE=2 SV=1	protein trichome birefringence-like 33 isoform X1 [Malus domestica]	Protein trichome birefringence-like 33 OS=Pyrus ussuriensis x Pyrus communis OX=2448454 GN=D8674_031794 PE=3 SV=1	GO:0016021|integral component of membrane
rna-Psp00631.1	Superscaffold1	4703506	4708458	PF09451;Autophagy-related protein 27	no KO assigned | (RefSeq) uncharacterized protein LOC103937190 (A)	-	PREDICTED: uncharacterized protein LOC103332832 isoform X1 [Prunus mume]	Uncharacterized protein OS=Pyrus ussuriensis x Pyrus communis OX=2448454 GN=D8674_031793 PE=4 SV=1	GO:0016021|integral component of membrane
rna-Psp00632.1	Superscaffold1	4709747	4713254	PF00270;DEAD/DEAH box helicase|PF00271;Helicase conserved C-terminal domain|PF13959;Domain of unknown function (DUF4217)	K14809 ATP-dependent RNA helicase DDX55/SPB4 [EC:3.6.4.13] | (RefSeq) DEAD-box ATP-dependent RNA helicase 18-like (A)	DEAD-box ATP-dependent RNA helicase 18 OS=Arabidopsis thaliana OX=3702 GN=RH18 PE=2 SV=1	PREDICTED: DEAD-box ATP-dependent RNA helicase 18 [Prunus mume]	Uncharacterized protein OS=Malus domestica OX=3750 GN=DVH24_022908 PE=3 SV=1	GO:0005524|ATP binding;GO:0004386|helicase activity;GO:0016787|hydrolase activity;GO:0003723|RNA binding
rna-Psp00633.1	Superscaffold1	4714262	4714645	-	-	-	-	-	-
rna-Psp00634.1	Superscaffold1	4722739	4723116	-	-	-	-	-	-
rna-Psp00635.1	Superscaffold1	4743228	4744001	PF03195;Lateral organ boundaries (LOB) domain	no KO assigned | (RefSeq) LOB domain-containing protein 12-like (A)	LOB domain-containing protein 12 OS=Arabidopsis thaliana OX=3702 GN=LBD12 PE=1 SV=2	LOB domain-containing protein 12-like [Prunus avium]	LOB domain-containing protein OS=Malus domestica OX=3750 GN=DVH24_022910 PE=3 SV=1	-
rna-Psp00636.1	Superscaffold1	4757047	4761101	PF00328;Histidine phosphatase superfamily (branch 2)	K03103 multiple inositol-polyphosphate phosphatase / 2,3-bisphosphoglycerate 3-phosphatase [EC:3.1.3.62 3.1.3.80] | (RefSeq) multiple inositol polyphosphate phosphatase 1 isoform X1 (A)	-	unnamed protein product [Prunus armeniaca]	Uncharacterized protein OS=Malus baccata OX=106549 GN=C1H46_022911 PE=4 SV=1	GO:0016791|phosphatase activity;GO:0003743|translation initiation factor activity;GO:0005783|endoplasmic reticulum;GO:0005774|vacuolar membrane
rna-Psp00636.2	Superscaffold1	4757048	4761101	PF00328;Histidine phosphatase superfamily (branch 2)	K03103 multiple inositol-polyphosphate phosphatase / 2,3-bisphosphoglycerate 3-phosphatase [EC:3.1.3.62 3.1.3.80] | (RefSeq) multiple inositol polyphosphate phosphatase 1 isoform X1 (A)	-	PREDICTED: multiple inositol polyphosphate phosphatase 1 isoform X2 [Prunus mume]	Uncharacterized protein OS=Malus baccata OX=106549 GN=C1H46_022911 PE=4 SV=1	GO:0016791|phosphatase activity;GO:0003743|translation initiation factor activity;GO:0005783|endoplasmic reticulum;GO:0005774|vacuolar membrane
rna-Psp00637.1	Superscaffold1	4762800	4765758	PF07541;Eukaryotic translation initiation factor 2 alpha subunit|PF00575;S1 RNA binding domain	K03237 translation initiation factor 2 subunit 1 | (RefSeq) eukaryotic translation initiation factor 2 subunit alpha-like (A)	Eukaryotic translation initiation factor 2 subunit alpha homolog OS=Arabidopsis thaliana OX=3702 GN=At2g40290 PE=1 SV=2	eukaryotic translation initiation factor 2 subunit alpha homolog [Prunus persica]	S1 motif domain-containing protein OS=Malus baccata OX=106549 GN=C1H46_022912 PE=3 SV=1	GO:0003743|translation initiation factor activity;GO:0005783|endoplasmic reticulum;GO:0005774|vacuolar membrane;GO:0043022|ribosome binding;GO:0033290|eukaryotic 48S preinitiation complex;GO:0005850|eukaryotic translation initiation factor 2 complex;GO:0005851|eukaryotic translation initiation factor 2B complex;GO:0043614|multi-eIF complex
rna-Psp00637.2	Superscaffold1	4762800	4765758	PF00575;S1 RNA binding domain|PF07541;Eukaryotic translation initiation factor 2 alpha subunit	K03237 translation initiation factor 2 subunit 1 | (RefSeq) eukaryotic translation initiation factor 2 subunit alpha-like (A)	Eukaryotic translation initiation factor 2 subunit alpha homolog OS=Arabidopsis thaliana OX=3702 GN=At2g40290 PE=1 SV=2	eukaryotic translation initiation factor 2 subunit alpha homolog [Prunus dulcis]	S1 motif domain-containing protein OS=Malus baccata OX=106549 GN=C1H46_022912 PE=3 SV=1	GO:0003743|translation initiation factor activity;GO:0043022|ribosome binding;GO:0033290|eukaryotic 48S preinitiation complex;GO:0005850|eukaryotic translation initiation factor 2 complex;GO:0005851|eukaryotic translation initiation factor 2B complex;GO:0043614|multi-eIF complex
rna-Psp00638.1	Superscaffold1	4768673	4771699	PF03141;Putative S-adenosyl-L-methionine-dependent methyltransferase	no KO assigned | (RefSeq) probable methyltransferase PMT23 (A)	Probable methyltransferase PMT23 OS=Arabidopsis thaliana OX=3702 GN=At2g40280 PE=2 SV=2	PREDICTED: probable methyltransferase PMT23 isoform X1 [Prunus mume]	Methyltransferase OS=Malus baccata OX=106549 GN=C1H46_022913 PE=3 SV=1	GO:0008168|methyltransferase activity;GO:0032259|methylation;GO:0016021|integral component of membrane
rna-Psp00639.1	Superscaffold1	4771677	4773680	PF12796;Ankyrin repeats (3 copies)|PF00635;MSP (Major sperm protein) domain	no KO assigned | (RefSeq) ankyrin repeat domain-containing protein 50-like (A)	Protein VAPYRIN OS=Petunia hybrida OX=4102 GN=VPY PE=2 SV=1	ankyrin-3-like [Prunus dulcis]	Uncharacterized protein OS=Malus baccata OX=106549 GN=C1H46_022914 PE=4 SV=1	-
rna-Psp00640.1	Superscaffold1	4788219	4792008	PF13855;Leucine rich repeat|PF07714;Protein tyrosine and serine/threonine kinase|PF08263;Leucine rich repeat N-terminal domain	no KO assigned | (RefSeq) probable inactive receptor-like protein kinase At3g56050 (A)	Probable inactive receptor-like protein kinase At3g56050 OS=Arabidopsis thaliana OX=3702 GN=At3g56050 PE=2 SV=1	probable inactive receptor-like protein kinase At3g56050 isoform X2 [Rosa chinensis]	Protein kinase domain-containing protein OS=Malus domestica OX=3750 GN=DVH24_022916 PE=4 SV=1	GO:0005524|ATP binding;GO:0004672|protein kinase activity;GO:0016021|integral component of membrane
rna-Psp00641.1	Superscaffold1	4792770	4793297	PF01190;Pollen protein Ole e 1 like	no KO assigned | (RefSeq) non-classical arabinogalactan protein 30-like (A)	Non-classical arabinogalactan protein 30 OS=Arabidopsis thaliana OX=3702 GN=AGP30 PE=2 SV=1	non-classical arabinogalactan protein 30 [Prunus avium]	Uncharacterized protein OS=Malus domestica OX=3750 GN=DVH24_022917 PE=4 SV=1	-
rna-Psp00642.1	Superscaffold1	4793740	4799208	PF08311;Mad3/BUB1 homology region 1	no KO assigned | (RefSeq) probable inactive serine/threonine-protein kinase bub1 (A)	Mitotic spindle checkpoint protein BUBR1 OS=Arabidopsis thaliana OX=3702 GN=BUBR1 PE=1 SV=2	probable inactive serine/threonine-protein kinase bub1 isoform X1 [Prunus dulcis]	BUB1 N-terminal domain-containing protein OS=Malus baccata OX=106549 GN=C1H46_022919 PE=4 SV=1	GO:0007094|mitotic spindle assembly checkpoint signaling;GO:0016301|kinase activity
rna-Psp00643.1	Superscaffold1	4799430	4804151	PF01103;Omp85 superfamily domain	K07277 outer membrane protein insertion porin family | (RefSeq) sorting and assembly machinery component 50 homolog (A)	-	sorting and assembly machinery component 50 homolog B [Prunus persica]	Omp85 domain-containing protein OS=Malus domestica OX=3750 GN=DVH24_022919 PE=4 SV=1	GO:0009527|plastid outer membrane;GO:0003677|DNA binding;GO:0005634|nucleus;GO:0034622|cellular protein-containing complex assembly;GO:0045040|protein insertion into mitochondrial outer membrane;GO:0016021|integral component of membrane;GO:0001401|SAM complex
rna-Psp00644.1	Superscaffold1	4810114	4811773	PF00249;Myb-like DNA-binding domain	no KO assigned | (RefSeq) uncharacterized protein LOC103937055 (A)	Myb family transcription factor MOF1 OS=Oryza sativa subsp. japonica OX=39947 GN=MOF1 PE=1 SV=1	hypothetical protein D8674_031779 [Pyrus ussuriensis x Pyrus communis]	HTH myb-type domain-containing protein OS=Pyrus ussuriensis x Pyrus communis OX=2448454 GN=D8674_001272 PE=4 SV=1	GO:0003677|DNA binding;GO:0005634|nucleus
rna-Psp00645.1	Superscaffold1	4812675	4814403	PF00657;GDSL-like Lipase/Acylhydrolase	no KO assigned | (RefSeq) GDSL esterase/lipase At2g40250-like (A)	GDSL esterase/lipase At2g40250 OS=Arabidopsis thaliana OX=3702 GN=At2g40250 PE=2 SV=1	GDSL esterase/lipase At2g40250 [Prunus dulcis]	GDSL esterase/lipase OS=Pyrus ussuriensis x Pyrus communis OX=2448454 GN=D8674_001273 PE=3 SV=1	GO:0016788|hydrolase activity, acting on ester bonds
rna-Psp00646.1	Superscaffold1	4815911	4821544	PF01704;UTP--glucose-1-phosphate uridylyltransferase	K22920 UTP---glucose-1-phosphate uridylyltransferase [EC:2.7.7.9] | (RefSeq) LOW QUALITY PROTEIN: UTP--glucose-1-phosphate uridylyltransferase 3, chloroplastic-like (A)	UTP--glucose-1-phosphate uridylyltransferase 3, chloroplastic OS=Arabidopsis thaliana OX=3702 GN=UGP3 PE=1 SV=1	PREDICTED: UTP--glucose-1-phosphate uridylyltransferase 3, chloroplastic [Prunus mume]	Uncharacterized protein OS=Malus baccata OX=106549 GN=C1H46_030504 PE=4 SV=1	GO:0070569|uridylyltransferase activity;GO:0003983|UTP:glucose-1-phosphate uridylyltransferase activity;GO:0046506|sulfolipid biosynthetic process;GO:0006011|UDP-glucose metabolic process;GO:0009507|chloroplast
rna-Psp00647.1	Superscaffold1	4821739	4824187	PF04564;U-box domain|PF00514;Armadillo/beta-catenin-like repeat	no KO assigned | (RefSeq) U-box domain-containing protein 1-like (A)	U-box domain-containing protein 1 OS=Medicago truncatula OX=3880 GN=PUB1 PE=1 SV=1	U-box domain-containing protein 1-like [Prunus avium]	RING-type E3 ubiquitin transferase OS=Malus domestica OX=3750 GN=DVH24_022923 PE=4 SV=1	GO:0004842|ubiquitin-protein transferase activity
rna-Psp00648.1	Superscaffold1	4831039	4831203	-	K08832 serine/threonine-protein kinase SRPK3 [EC:2.7.11.1] | (RefSeq) SRSF protein kinase 1-like (A)	-	hypothetical protein DVH24_005791 [Malus domestica]	SRSF protein kinase 1-like OS=Pyrus ussuriensis x Pyrus communis OX=2448454 GN=D8674_001276 PE=4 SV=1	GO:0016301|kinase activity;GO:0005524|ATP binding;GO:0004672|protein kinase activity
rna-Psp00649.1	Superscaffold1	4833210	4833743	PF03195;Lateral organ boundaries (LOB) domain	no KO assigned | (RefSeq) LOB domain-containing protein 21-like (A)	LOB domain-containing protein 21 OS=Arabidopsis thaliana OX=3702 GN=LBD21 PE=2 SV=1	PREDICTED: LOB domain-containing protein 21 [Prunus mume]	LOB domain-containing protein 21-like OS=Pyrus ussuriensis x Pyrus communis OX=2448454 GN=D8674_001277 PE=3 SV=1	-
rna-Psp00650.1	Superscaffold1	4834252	4837191	PF01535;PPR repeat|PF17177;Pentacotripeptide-repeat region of PRORP|PF13837;Myb/SANT-like DNA-binding domain	no KO assigned | (RefSeq) trihelix transcription factor ASIL2-like (A)	Pentatricopeptide repeat-containing protein At3g56030, mitochondrial OS=Arabidopsis thaliana OX=3702 GN=At3g56030 PE=1 SV=2	hypothetical protein CUMW_052120 [Citrus unshiu]	Uncharacterized protein OS=Malus domestica OX=3750 GN=DVH24_022925 PE=4 SV=1	GO:0000976|transcription cis-regulatory region binding;GO:0005634|nucleus;GO:0005524|ATP binding
rna-Psp00651.1	Superscaffold1	4846091	4847461	PF02458;Transferase family	no KO assigned | (RefSeq) taxadien-5-alpha-ol O-acetyltransferase-like (A)	Omega-hydroxypalmitate O-feruloyl transferase OS=Arabidopsis thaliana OX=3702 GN=HHT1 PE=1 SV=1	taxadien-5-alpha-ol O-acetyltransferase [Prunus persica]	Taxadien-5-alpha-ol O-acetyltransferase-like OS=Pyrus ussuriensis x Pyrus communis OX=2448454 GN=D8674_001279 PE=3 SV=1	GO:0016747|acyltransferase activity, transferring groups other than amino-acyl groups
rna-Psp00652.1	Superscaffold1	4858236	4859318	PF00847;AP2 domain	K09286 EREBP-like factor | (RefSeq) ethylene-responsive transcription factor ABI4-like (A)	Ethylene-responsive transcription factor ABI4 OS=Arabidopsis thaliana OX=3702 GN=ABI4 PE=1 SV=2	unnamed protein product [Prunus armeniaca]	Ethylene-responsive transcription factor ABI4-like OS=Pyrus ussuriensis x Pyrus communis OX=2448454 GN=D8674_001280 PE=4 SV=1	GO:0003677|DNA binding;GO:0003700|DNA-binding transcription factor activity;GO:0005634|nucleus
rna-Psp00653.1	Superscaffold1	4860106	4864631	PF13639;Ring finger domain	no KO assigned | (RefSeq) RING-H2 finger protein ATL66 (A)	RING-H2 finger protein ATL66 OS=Arabidopsis thaliana OX=3702 GN=ATL66 PE=2 SV=1	unnamed protein product [Prunus armeniaca]	RING-H2 finger protein ATL66 OS=Pyrus ussuriensis x Pyrus communis OX=2448454 GN=D8674_001281 PE=4 SV=1	GO:0016021|integral component of membrane;GO:0016567|protein ubiquitination
rna-Psp00654.1	Superscaffold1	4868519	4869268	PF00249;Myb-like DNA-binding domain|PF00249;Myb-like DNA-binding domain	no KO assigned | (RefSeq) transcription factor MYB44-like (A)	Transcription factor MYB73 OS=Arabidopsis thaliana OX=3702 GN=MYB73 PE=1 SV=1	unnamed protein product [Prunus armeniaca]	Transcription factor MYB44-like OS=Pyrus ussuriensis x Pyrus communis OX=2448454 GN=D8674_001282 PE=4 SV=1	GO:0005634|nucleus;GO:0046983|protein dimerization activity
rna-Psp00655.1	Superscaffold1	4871917	4873421	PF00010;Helix-loop-helix DNA-binding domain	no KO assigned | (RefSeq) transcription factor bHLH51-like (A)	Transcription factor bHLH51 OS=Arabidopsis thaliana OX=3702 GN=BHLH51 PE=2 SV=1	hypothetical protein DVH24_024353 [Malus domestica]	Transcription factor bHLH51-like OS=Pyrus ussuriensis x Pyrus communis OX=2448454 GN=D8674_001283 PE=4 SV=1	GO:0046983|protein dimerization activity;GO:0005634|nucleus;GO:0003677|DNA binding
rna-Psp00656.1	Superscaffold1	4876350	4878174	-	no KO assigned | (RefSeq) uncharacterized protein LOC103936953 isoform X1 (A)	-	GDP-Man:Man(3)GlcNAc(2)-PP-Dol alpha-1,2-mannosyltransferase-like [Pyrus ussuriensis x Pyrus communis]	Uncharacterized protein OS=Pyrus ussuriensis x Pyrus communis OX=2448454 GN=D8674_001284 PE=4 SV=1	GO:0016021|integral component of membrane;GO:0004377|GDP-Man:Man3GlcNAc2-PP-Dol alpha-1,2-mannosyltransferase activity;GO:0006486|protein glycosylation;GO:0005789|endoplasmic reticulum membrane
rna-Psp00657.1	Superscaffold1	4878709	4881524	PF00534;Glycosyl transferases group 1|PF15924;ALG11 mannosyltransferase N-terminus	K03844 alpha-1,2-mannosyltransferase [EC:2.4.1.131] | (RefSeq) GDP-Man:Man(3)GlcNAc(2)-PP-Dol alpha-1,2-mannosyltransferase-like (A)	GDP-Man:Man(3)GlcNAc(2)-PP-Dol alpha-1,2-mannosyltransferase OS=Arabidopsis thaliana OX=3702 GN=ALG11 PE=1 SV=2	GDP-Man:Man(3)GlcNAc(2)-PP-Dol alpha-1,2-mannosyltransferase [Prunus persica]	GDP-Man:Man(3)GlcNAc(2)-PP-Dol alpha-1,2-mannosyltransferase OS=Malus baccata OX=106549 GN=C1H46_023246 PE=3 SV=1	GO:0004377|GDP-Man:Man3GlcNAc2-PP-Dol alpha-1,2-mannosyltransferase activity;GO:0006486|protein glycosylation;GO:0005789|endoplasmic reticulum membrane;GO:0016021|integral component of membrane;GO:0006490|oligosaccharide-lipid intermediate biosynthetic process;GO:0009832|plant-type cell wall biogenesis;GO:0006487|protein N-linked glycosylation;GO:0009737|response to abscisic acid;GO:0006970|respo…
rna-Psp00658.1	Superscaffold1	4881593	4892294	PF01394;Clathrin propeller repeat|PF01394;Clathrin propeller repeat|PF13838;Clathrin-H-link|PF00637;Region in Clathrin and VPS|PF00637;Region in Clathrin and VPS|PF00637;Region in Clathrin and VPS|PF00637;Region in Clathrin and VPS|PF00637;Region in Clathrin and VPS|PF00637;Region in Clathrin and VPS|PF00637;Region in Clathrin and VPS|PF09268;Clathrin, heavy-chain linker	K04646 clathrin heavy chain | (RefSeq) clathrin heavy chain 1 (A)	Clathrin heavy chain 1 OS=Arabidopsis thaliana OX=3702 GN=CHC1 PE=1 SV=1	clathrin heavy chain 1 isoform X2 [Prunus avium]	Clathrin heavy chain OS=Pyrus ussuriensis x Pyrus communis OX=2448454 GN=D8674_001285 PE=3 SV=1	GO:0032051|clathrin light chain binding;GO:0005198|structural molecule activity;GO:0006886|intracellular protein transport;GO:0016192|vesicle-mediated transport;GO:0030132|clathrin coat of coated pit;GO:0030130|clathrin coat of trans-Golgi network vesicle;GO:0071439|clathrin complex;GO:0006898|receptor-mediated endocytosis;GO:0009507|chloroplast;GO:0005829|cytosol;GO:0005794|Golgi apparatus;GO:00…
rna-Psp00659.1	Superscaffold1	4896715	4899057	PF00481;Protein phosphatase 2C	K17506 protein phosphatase 1L [EC:3.1.3.16] | (RefSeq) probable protein phosphatase 2C 25 (A)	Probable protein phosphatase 2C 25 OS=Arabidopsis thaliana OX=3702 GN=At2g30020 PE=1 SV=1	probable protein phosphatase 2C 25 [Prunus persica]	Protein-serine/threonine phosphatase OS=Pyrus ussuriensis x Pyrus communis OX=2448454 GN=D8674_001286 PE=3 SV=1	GO:0046872|metal ion binding;GO:0106306|protein serine phosphatase activity;GO:0106307|protein threonine phosphatase activity;GO:0004722|protein serine/threonine phosphatase activity;GO:0006470|protein dephosphorylation
rna-Psp00660.1	Superscaffold1	4899078	4902683	-	K03348 anaphase-promoting complex subunit 1 | (RefSeq) anaphase-promoting complex subunit 1 (A)	Anaphase-promoting complex subunit 1 OS=Arabidopsis thaliana OX=3702 GN=APC1 PE=2 SV=1	hypothetical protein BRARA_B00180 [Brassica rapa]	Anaphase-promoting complex subunit 1 OS=Malus baccata OX=106549 GN=C1H46_031089 PE=3 SV=1	GO:0007049|cell cycle;GO:0051301|cell division;GO:0005680|anaphase-promoting complex;GO:0016021|integral component of membrane
rna-Psp00661.1	Superscaffold1	4907858	4911336	PF14416;PMR5 N terminal Domain|PF13839;GDSL/SGNH-like Acyl-Esterase family found in Pmr5 and Cas1p	no KO assigned | (RefSeq) protein ESKIMO 1-like (A)	Protein ESKIMO 1 OS=Arabidopsis thaliana OX=3702 GN=ESK1 PE=1 SV=1	protein ESKIMO 1 [Prunus yedoensis var. nudiflora]	Protein ESKIMO 1-like OS=Pyrus ussuriensis x Pyrus communis OX=2448454 GN=D8674_001288 PE=3 SV=1	GO:0016021|integral component of membrane
rna-Psp00662.1	Superscaffold1	4916271	4917735	PF14226;non-haem dioxygenase in morphine synthesis N-terminal	no KO assigned | (RefSeq) gibberellin 2-beta-dioxygenase 1 (A)	Gibberellin 2-beta-dioxygenase 2 OS=Arabidopsis thaliana OX=3702 GN=GA2OX2 PE=2 SV=1	2-oxoglutarate and Fe(II)-dependent oxygenase superfamily protein [Prunus dulcis]	Gibberellin 2-beta-dioxygenase 1 OS=Pyrus ussuriensis x Pyrus communis OX=2448454 GN=D8674_001289 PE=4 SV=1	GO:0051213|dioxygenase activity
rna-Psp00663.1	Superscaffold1	4920015	4927540	-	K08518 syntaxin-binding protein 5 | (RefSeq) uncharacterized protein LOC103936872 isoform X1 (A)	-	PREDICTED: uncharacterized protein LOC103936872 isoform X5 [Pyrus x bretschneideri]	Uncharacterized protein OS=Pyrus ussuriensis x Pyrus communis OX=2448454 GN=D8674_001290 PE=4 SV=1	-
[truncated: 45,484 more rows]

## Sheet: Table S5
Table S5. Functional annotation data of Hap2 in pear cultivar 'Danxiahong'
Gene name	Chromosome	Start	End	InterPro	KEGG	Swissprot	NR	TrEMBL	GO
rna-Psp00001.1	Superscaffold1	4374	5886	-	-	-	-	-	-
[truncated: 45,965 more rows]

## Sheet: Table S6
Table S6. Syntelogous genes between Hap1 and Hap2 in the Danxiahong genome assembly
Hap1	Hap2
rna-Psp00001.1	rna-Psp00002.1
rna-Psp00002.1	rna-Psp00003.1
rna-Psp00003.1	rna-Psp00004.1
rna-Psp00004.1	rna-Psp00005.1
rna-Psp00005.1	rna-Psp00006.1
[truncated: 37,947 more rows]

## Sheet: Table S7
Table S7. Annotation of unique genes in the Hap1 genome assembly of Danxiahong
[truncated: 1,985 more rows]

[truncated: 1 more sheets: Table S8]
